# Supplementary material for: A comparison between full-length 16S rRNA Oxford nanopore sequencing and Illumina V3-V4 16S rRNA sequencing in head and neck cancer tissues
Source: Arch Microbiol. 2024 May 7;206(6):248. doi: 10.1007/s00203-024-03985-7 (PMC11076400; doi:10.1007/s00203-024-03985-7)
Supplement: Supplementary file 1 — Supplementary Material 1 [file 203_2024_3985_MOESM1_ESM.xlsx]

## Sheet: Table S1 Patient Demographics
Table S1: Demographics of patients
Patient_ID	Tissue site	Age	Sex	p16	Smoking	Alcohol
PT01	Larynx	78	M	NA	NA	NA
PT02	Tonsil	65	M	POSITIVE	NO	NA
PT03	Tonsil	69	M	NEGATIVE	YES	YES
PT04	Tongue	66	M	NA	PREVIOUS	YES
PT05	Tongue	56	M	NA	YES	YES
PT06	Floor of mouth	84	F	NA	NA	NA
PT07	Larynx	72	M	NA	NA	YES
PT08	Tongue	44	M	POSITIVE	YES	YES
PT09	Tongue	82	M	NA	NO	YES
PT10	Oropharynx	80	M	NA	NA	NA
PT11	Tongue	62	M	POSITIVE	YES	YES
PT12	Retromolar trigone	63	M	POSITIVE	NO	YES
PT13	Larynx	67	M	NA	PREVIOUS	NO
PT14	Larynx	75	M	POSITIVE	NA	NA
PT15	Tonsil	60	M	POSITIVE	PREVIOUS	YES
PT16	Tongue	61	F	NA	YES	NA
PT17	Tongue	61	M	POSITIVE	NO	NO
PT18	Right Glottic	78	M	POSITIVE	NO	YES
PT19	Tongue	94	M	NA	PREVIOUS	YES
PT20	Tonsil	62	M	NEGATIVE	YES	YES
PT21	Tongue	68	M	NEGATIVE	PREVIOUS	YES
PT22	Floor of mouth	55	M	NA	NA	NA
PT23	Tongue	67	M	POSITIVE	PREVIOUS	YES
PT24	Tongue	61	M	NA	YES	YES
PT25	Buccal mucosa	64	F	NA	NO	NO
PT26	Tongue	78	M	NA	NO	YES

## Sheet: Table S2 Sequencing matrices
Table S2: Sequencing matrices
Table S2A: Mean read length, mean quality score, and number of raw reads per sample for FL-ONT produced from Nanoplot	Sample	Mean read length	Mean read quality	Number of reads
	PT01	1212.9	12.6	52305
	PT02	1004.9	12.5	72918
	PT03	1591.2	12.1	16168
	PT04	1281.3	12.7	15718
	PT05	1191.4	12.6	62721
	PT06	1205	12.6	39144
	PT07	1131.5	12.4	76379
	PT08	1123.5	12.4	29573
	PT09	1133.5	12.4	45558
	PT10	1580.8	12.3	51424
	PT11	444.1	11.4	985397
	PT12	1208.8	12.6	57119
	PT13	1163.1	12.5	79967
	PT14	1164	12.5	65641
	PT15	1124.2	12.4	63281
	PT16	1035.9	12.5	94760
	PT17	1166.1	12.6	74692
	PT18	1197.1	12.7	54915
	PT19	1564.1	12.1	91974
	PT20	1596.9	12.2	102367
	PT21	1599.7	12.3	103563
	PT22	1287.5	12.1	46802
	PT23	1597.1	12.2	97013
	PT24	1422.1	12.1	44095
	PT25	1574.3	12.1	13368
	PT26	1568.6	12.1	72282
	Mean	1275.75	12.3462	96505.5
Table S2B: Mean read length, mean quality score, and number of reads per sample for FL-ONT produced from Nanoplot after filtering	Sample	Mean read length	Mean read quality	Number of reads
	PT01	1602.2	12.8	30603
	PT02	1595.9	13	31526
	PT03	1589.2	12.1	15034
	PT04	1601.2	13	10572
	PT05	1596.1	12.9	37016
	PT06	1590.1	12.8	23539
	PT07	1589.5	12.7	39818
	PT08	1566.1	12.7	14977
	PT09	1587.5	12.7	23385
	PT10	1603.3	12.4	48927
	PT11	1478	12.4	5959
	PT12	1592.8	12.9	35050
	PT13	1566.4	12.8	35269
	PT14	1595.9	12.8	36887
	PT15	1587	12.7	32371
	PT16	1595.7	12.9	44934
	PT17	1596.5	12.9	40894
	PT18	1604.6	12.9	31799
	PT19	1589.1	12.1	84956
	PT20	1593.7	12.2	98065
	PT21	1599.1	12.3	102204
	PT22	1444	12	35811
	PT23	1597.3	12.2	95577
	PT24	1448.6	12.1	42100
	PT25	1579.6	12.1	12827
	PT26	1584.6	12.1	68427
	Mean	1575.92	12.5577	41481.8
Table S2C: Mean read length, mean quality score, and number of raw reads per sample for V3V4-Illumina from qckitfastq and fastqc	Sample	Mean read length	Mean read quality (Forward)	Mean read quality (Reverse)	Number of reads
	PT01	300	30.7236	28.1588	14558
	PT02	300	27.7625	25.6611	5479
	PT03	300	32.2945	29.6912	35655
	PT04	300	31.376	29.0346	25882
	PT05	300	28.0206	26.0824	6492
	PT06	300	31.3726	28.8238	30575
	PT07	300	32.8055	30.3516	46003
	PT08	300	32.4002	29.9078	58951
	PT09	300	33.1061	30.5477	46231
	PT10	300	28.3539	26.0731	7609
	PT11	300	29.8523	27.5471	11151
	PT12	300	28.6693	27.0758	6704
	PT13	300	32.9571	30.4455	46061
	PT14	300	30.8696	28.5715	13602
	PT15	300	32.5258	29.4647	43397
	PT16	300	30.8124	28.89	15311
	PT17	300	33.5631	30.8056	61490
	PT18	300	28.7105	26.3083	7065
	PT19	300	33.8619	30.84	111930
	PT20	300	30.9911	28.5117	15658
	PT21	300	29.6926	27.3077	16541
	PT22	300	34.0811	30.5266	85189
	PT23	300	27.6387	25.3719	6370
	PT24	300	32.9101	29.5821	86324
	PT25	300	31.6204	29.2159	26731
	PT26	300	32.9215	30.1224	42173
	Mean	300	31.1497	28.6507	33582

## Sheet: Table S3 Denoise stats
Table S3: DADA2 denoising statistics for V3V4-Illumina	sample-id	input	filtered	percentage of input passed filter	denoised	merged	percentage of input merged	non-chimeric	percentage of input non-chimeric
	PT01-ILLUMINAV3V4	14558	6934	47.63	6893	6784	46.6	6705	46.06
	PT02-ILLUMINAV3V4	5479	1747	31.89	1745	1696	30.95	1696	30.95
	PT03-ILLUMINAV3V4	35655	20686	58.02	20557	20137	56.48	17243	48.36
	PT04-ILLUMINAV3V4	25882	13847	53.5	13812	13579	52.47	13547	52.34
	PT05-ILLUMINAV3V4	6492	2283	35.17	2281	2251	34.67	2251	34.67
	PT06-ILLUMINAV3V4	30575	16217	53.04	16094	15848	51.83	15335	50.16
	PT07-ILLUMINAV3V4	46003	28327	61.58	28055	27286	59.31	25067	54.49
	PT08-ILLUMINAV3V4	58951	35869	60.85	35393	34207	58.03	31043	52.66
	PT09-ILLUMINAV3V4	46231	29206	63.17	29015	28149	60.89	25903	56.03
	PT10-ILLUMINAV3V4	7609	2676	35.17	2672	2656	34.91	2656	34.91
	PT11-ILLUMINAV3V4	11151	5053	45.31	5034	4992	44.77	4992	44.77
	PT12-ILLUMINAV3V4	6704	2608	38.9	2579	2562	38.22	2560	38.19
	PT13-ILLUMINAV3V4	46061	29226	63.45	29006	28687	62.28	27531	59.77
	PT14-ILLUMINAV3V4	13602	6944	51.05	6925	6833	50.24	6831	50.22
	PT15-ILLUMINAV3V4	43397	24886	57.34	24664	23796	54.83	23233	53.54
	PT16-ILLUMINAV3V4	15311	7790	50.88	7771	7472	48.8	7431	48.53
	PT17-ILLUMINAV3V4	61490	38442	62.52	38152	37311	60.68	34491	56.09
	PT18-ILLUMINAV3V4	7065	2657	37.61	2653	2577	36.48	2577	36.48
	PT19-ILLUMINAV3V4	111930	73456	65.63	73244	71856	64.2	63936	57.12
	PT20-ILLUMINAV3V4	15658	7994	51.05	7975	7719	49.3	7643	48.81
	PT21-ILLUMINAV3V4	16541	7132	43.12	7120	7099	42.92	7088	42.85
	PT22-ILLUMINAV3V4	85189	50848	59.69	49637	43974	51.62	35548	41.73
	PT23-ILLUMINAV3V4	6370	2028	31.84	2027	1990	31.24	1990	31.24
	PT24-ILLUMINAV3V4	86324	46297	53.63	45614	41708	48.32	40131	46.49
	PT25-ILLUMINAV3V4	26731	14899	55.74	14784	14449	54.05	13731	51.37
	PT26-ILLUMINAV3V4	42173	25672	60.87	25226	24078	57.09	22647	53.7

## Sheet: Table S4 Phylum
Table S3: Phylum level paired level analysis
Table S3A: Multiple Wilcoxon matched-pairs signed rank test, adjusted for FDR		Discovery?	P value	Sum of pos. ranks	Sum of neg. ranks	Sum of signed ranks (W)	q value	Mean of ONT	Mean of Illumina	Difference	SE of difference	95% CI of diff.	kingdom	phylum
	Firmicutes	Yes	0.016333	269	-82	187	0.004287	50.66	38.97	11.69	4.259	-1.379 to 24.76	Bacteria	Firmicutes
	Proteobacteria	Yes	3e-06	338	-13	325	1e-06	28.92	11.47	17.46	3.422	6.955 to 27.96	Bacteria	Proteobacteria
	Campylobacterota	Yes	<0.000001	276	0	276	<0.000001	12.15	1.726	10.42	2.588	2.483 to 18.36	Bacteria	Campylobacterota
	Bacteroidota	Yes	<0.000001	2	-349	-347	<0.000001	4.131	25.87	-21.74	2.537	-29.53 to -13.96	Bacteria	Bacteroidota
	Fusobacteriota	Yes	<0.000001	1	-275	-274	<0.000001	3.513	13.81	-10.3	2.223	-17.12 to -3.477	Bacteria	Fusobacteriota
	Spirochaetota	Yes	0.001465	2	-76	-74	0.000513	0.3746	1.884	-1.509	0.9803	-4.518 to 1.499	Bacteria	Spirochaetota
	Patescibacteria	Yes	0.008545	12	-93	-81	0.002563	0.1175	0.7268	-0.6093	0.3333	-1.632 to 0.4136	Bacteria	Patescibacteria
	Actinobacteriota	Yes	2e-06	0	-210	-210	1e-06	0.1008	5.427	-5.326	1.141	-8.826 to -1.825	Bacteria	Actinobacteriota
	Planctomycetota	No	0.5	3	0	3	0.105	0.0269	0	0.0269	0.02117	-0.03806 to 0.09186	Bacteria	Planctomycetota
	Synergistota	Yes	0.125	0	-10	-10	0.029167	0.007061	0.1172	-0.1102	0.06962	-0.3238 to 0.1035	Bacteria	Synergistota
Table S3B: Spearson correlation between ONT and Illumina per patient (Phylum level)	Patient	R	Significance (p)
	PT1	0.867245	0.00269841
	PT2	0.740411	0.0208995
	PT3	0.740107	0.0194841
	PT4	0.556317	0.0998347
	PT5	0.841924	0.00446429
	PT6	0.634855	0.0563161
	PT7	0.913043	0.000757275
	PT8	0.726484	0.0249339
	PT9	0.837375	0.0077381
	PT10	0.727071	0.0237765
	PT11	0.74064	0.0203902
	PT12	0.663576	0.043373
	PT13	0.845161	0.00443783
	PT14	1	0.00138889
	PT15	0.750366	0.0169974
	PT16	0.695414	0.0315327
	PT17	0.944828	0.000694444
	PT18	0.765517	0.0144511
	PT19	0.86702	0.00138889
	PT20	0.680854	0.0354586
	PT21	0.677372	0.0460317
	PT22	0.854584	0.0033664
	PT23	0.830327	0.00595238
	PT24	0.803942	0.00869048
	PT25	0.744113	0.0185847
	PT26	0.778621	0.0125794
Table S3C: Aldex2 output	phylum	rab.all	rab.win.ONT	rab.win.Illumina	diff.btw	diff.win	effect	effect.low	effect.high	overlap	wi.ep	wi.eBH
	Campylobacterota	2.62685	6.01758	-0.158987	-5.42017	2.29374	-2.36302	-6.58372	1.27367	0.0569231	1.67122e-06	1.66803e-05
rab.all - median clr value for all samples in the feature	Proteobacteria	5.70105	8.05195	4.22699	-3.85054	1.51501	-2.5416	-4.51836	0.311915	0.0346923	0.000117777	0.000470058
rab.win.ONT - median clr value for the ONT group of samples	Firmicutes	7.74467	9.0045	6.54473	-2.37873	1.67222	-1.4225	-3.16402	0.377545	0.070533	0.000157707	0.000564897
rab.win.Illumina - median clr value for the Illumina group of samples	Actinobacteriota	0.186481	-4.21451	3.05371	4.62802	3.4757	1.33154	-1.46337	4.28282	0.110607	0.000247242	0.00235191
dif.btw - median difference in clr values between ONT and Illumina groups (Illumina - ONT)	Patescibacteria	-4.85553	-6.11294	-2.78847	3.26604	4.9776	0.656147	-2.16246	2.71253	0.261903	0.021365	0.0796437
dif.win - median of the largest difference in clr values within ONT and Illumina groups	Bacteroidota	5.68586	5.19702	6.2144	0.937151	1.73179	0.541147	-2.03727	3.15272	0.298362	0.0938129	0.258923
effect - median effect size: diff.btw / max(diff.win) for all instances	Fusobacteriota	3.65709	3.33032	4.14142	0.984484	1.84927	0.532362	-1.91021	6.33941	0.305692	0.191355	0.403974
overlap - proportion of effect size distribution that overlaps 0 (i.e. no effect)	Spirochaetota	-4.49322	-5.37495	-2.65758	1.28831	4.06294	0.317089	-1.81797	2.7411	0.361	0.285767	0.521787
wi.ep - Expected p-value of Wilcoxon rank test	Synergistota	-6.58715	-6.91941	-6.2362	0.525217	4.06236	0.129289	-2.04432	2.73638	0.452154	0.45309	0.648233
wi.eBH - Expected Benjamini-Hochberg corrected p-value of Wilcoxon test	Planctomycetota	-7.01306	-6.59815	-7.43526	-0.858873	4.2032	-0.204338	-2.52607	2.01747	0.420154	0.440763	0.688049

## Sheet: Table S5 Class
Table S4: Class level paired sample analysis
Table S4A: Multiple Wilcoxon matched-pairs signed rank test, adjusted for FDR		Discovery?	P value	Sum of pos. ranks	Sum of neg. ranks	Sum of signed ranks (W)	q value	Mean of FL-ONT	Mean of V3V4-Illumina	Difference	SE of difference	95% CI of diff.	kingdom	phylum	class
	Alphaproteobacteria	No	0.25	6	0	6	0.05625	0.238	0	0.238	0.1752	-0.3285 to 0.8046	Bacteria	Proteobacteria	Alphaproteobacteria
	Bacilli	Yes	1.6e-05	329	-22	307	8e-06	27.37	13.73	13.64	3.027	3.851 to 23.43	Bacteria	Firmicutes	Bacilli
	Campylobacteria	Yes	<0.000001	276	0	276	<0.000001	12.15	1.726	10.42	2.588	2.054 to 18.79	Bacteria	Campylobacterota	Campylobacteria
	Spirochaetia	Yes	0.001465	2	-76	-74	0.000513	0.3746	1.884	-1.509	0.9803	-4.680 to 1.661	Bacteria	Spirochaetota	Spirochaetia
	Planctomycetes	No	0.5	3	0	3	0.105	0.0269	0	0.0269	0.02117	-0.04158 to 0.09538	Bacteria	Planctomycetota	Planctomycetes
	Gammaproteobacteria	Yes	3e-06	337	-14	323	2e-06	28.69	11.47	17.22	3.361	6.347 to 28.09	Bacteria	Proteobacteria	Gammaproteobacteria
	Bacteroidia	Yes	<0.000001	2	-349	-347	<0.000001	4.131	25.87	-21.74	2.537	-29.95 to -13.54	Bacteria	Bacteroidota	Bacteroidia
	Clostridia	Yes	0.000287	289	-36	253	0.000113	8.785	4.202	4.583	1.309	0.3480 to 8.818	Bacteria	Firmicutes	Clostridia
	Negativicutes	Yes	0.014006	80	-271	-191	0.004412	14.5	21.03	-6.533	2.263	-13.85 to 0.7885	Bacteria	Firmicutes	Negativicutes
	Saccharimonadia	Yes	0.020996	10	-68	-58	0.006013	0.1175	0.5852	-0.4677	0.2856	-1.392 to 0.4562	Bacteria	Patescibacteria	Saccharimonadia
	Gracilibacteria	Yes	0.03125	0	-21	-21	0.008203	0	0.1416	-0.1416	0.07128	-0.3722 to 0.08893	Bacteria	Patescibacteria	Gracilibacteria
	Synergistia	Yes	0.125	0	-10	-10	0.030288	0.007061	0.1172	-0.1102	0.06962	-0.3354 to 0.1150	Bacteria	Synergistota	Synergistia
	Actinobacteria	Yes	2e-06	0	-210	-210	2e-06	0.08019	4.161	-4.081	1.027	-7.403 to -0.7585	Bacteria	Actinobacteriota	Actinobacteria
	Fusobacteriia	Yes	<0.000001	1	-275	-274	<0.000001	3.513	13.81	-10.3	2.223	-17.49 to -3.108	Bacteria	Fusobacteriota	Fusobacteriia
	Coriobacteriia	Yes	0.000244	0	-91	-91	0.00011	0.02062	1.266	-1.245	0.6239	-3.263 to 0.7728	Bacteria	Actinobacteriota	Coriobacteriia
Table S4B: Spearman correlation between ONT and Illumina per patient (Class level)	Patient	R	Significance (p)
	PT1	0.865714	0.000127106
	PT2	0.696203	0.00615588
	PT3	0.702757	0.00512118
	PT4	0.631175	0.0142678
	PT5	0.835937	0.000374614
	PT6	0.694139	0.00590746
	PT7	0.860179	0.000135583
	PT8	0.810162	0.000740679
	PT9	0.842045	0.000401265
	PT10	0.738988	0.00339272
	PT11	0.784195	0.00125872
	PT12	0.517902	0.0504859
	PT13	0.956349	3.56125e-06
	PT14	0.982353	0.000274725
	PT15	0.808521	0.00059054
	PT16	0.669088	0.00809347
	PT17	0.93254	1.04679e-05
	PT18	0.619048	0.0171485
	PT19	0.892501	5.82751e-05
	PT20	0.730005	0.00306718
	PT21	0.734192	0.00237401
	PT22	0.894258	4.59687e-05
	PT23	0.843446	0.000381008
	PT24	0.742526	0.00253131
	PT25	0.771433	0.00139999
	PT26	0.774407	0.00150589
Table S4C: Aldex2 output	class	rab.all	rab.win.ONT	rab.win.Illumina	diff.btw	diff.win	effect	effect.low	effect.high	overlap	wi.ep	wi.eBH
rab.all - median clr value for all samples in the feature	Campylobacteria	3.60052	6.78398	0.623323	-5.28151	2.20721	-2.39284	-6.92591	1.54179	0.0620769	3.38989e-06	5.03473e-05
rab.win.ONT - median clr value for the ONT group of samples	Gammaproteobacteria	6.61978	8.69539	4.99959	-3.63494	1.45925	-2.49096	-4.73601	0.217516	0.0328436	0.000171789	0.000777438
rab.win.Illumina - median clr value for the Illumina group of samples	Bacilli	7.06909	8.34905	4.92635	-3.03336	1.64957	-1.83888	-4.86092	-0.172506	0.0130769	5.88722e-05	0.000406775
dif.btw - median difference in clr values between ONT and Illumina groups (Illumina - ONT)	Clostridia	4.94199	6.41699	3.74006	-2.56328	1.64982	-1.55368	-4.51152	4.7841	0.0809938	0.000313675	0.00120897
dif.win - median of the largest difference in clr values within ONT and Illumina groups	Negativicutes	7.21038	7.84875	6.42735	-1.15289	1.70475	-0.676279	-3.10657	0.868701	0.244923	0.0134983	0.039495
effect - median effect size: diff.btw / max(diff.win) for all instances	Actinobacteria	0.215001	-4.5229	2.93408	5.18326	4.04754	1.28059	-1.16452	3.90703	0.105069	0.000101187	0.00150356
overlap - proportion of effect size distribution that overlaps 0 (i.e. no effect)	Bacteroidia	6.43333	5.92035	6.97712	1.07331	1.68791	0.635882	-1.89575	3.24995	0.257923	0.0475526	0.176866
wi.ep - Expected p-value of Wilcoxon rank test	Coriobacteriia	-4.0603	-5.03018	-1.18867	2.96753	4.53723	0.65404	-1.5992	2.99139	0.287077	0.0537805	0.179211
wi.eBH - Expected Benjamini-Hochberg corrected p-value of Wilcoxon test	Saccharimonadia	-4.55315	-5.48842	-3.20752	2.47416	4.96331	0.498489	-2.09953	2.6358	0.304308	0.0922242	0.244614
	Gracilibacteria	-5.72794	-6.34901	-4.92142	1.50182	5.27512	0.284698	-1.59282	2.49361	0.380894	0.14995	0.326287
	Fusobacteriia	4.46293	4.03724	5.00525	1.18639	1.70088	0.697517	-2.0709	7.10782	0.259538	0.134536	0.338806
	Spirochaetia	-3.96004	-4.81044	-2.20508	1.36784	4.19046	0.326417	-1.83468	2.77794	0.345589	0.281513	0.559812
	Alphaproteobacteria	-6.15699	-5.72143	-6.55483	-1.00345	4.5674	-0.219698	-2.7832	1.88249	0.407353	0.405044	0.647315
	Synergistia	-5.88421	-6.20774	-5.52916	0.627388	4.09984	0.153027	-2.07757	2.78539	0.43412	0.432765	0.666151
	Planctomycetes	-6.19489	-5.83937	-6.54272	-0.702697	4.22418	-0.166351	-2.49939	2.06604	0.43489	0.498848	0.726534

## Sheet: Table S6 Order
Table S5: Order level paired sample analysis
Table S6A: Multiple Wilcoxon matched-pairs signed rank test, adjusted for FDR		Discovery?	P value	Sum of pos. ranks	Sum of neg. ranks	Sum of signed ranks (W)	q value	Mean of FL-ONT	Mean of V3V4-Illumina	Difference	SE of difference	95% CI of diff.	kingdom	phylum	class	order
	Enterobacterales	Yes	<0.000001	276	0	276	1e-06	25.67	7.506	18.16	3.392	6.039 to 30.29	Bacteria	Proteobacteria	Gammaproteobacteria	Enterobacterales
	Lactobacillales	Yes	2.7e-05	326	-25	301	7.7e-05	20.78	9.432	11.34	2.514	2.359 to 20.33	Bacteria	Firmicutes	Bacilli	Lactobacillales
	Campylobacterales	Yes	<0.000001	276	0	276	1e-06	12.15	1.726	10.42	2.588	1.174 to 19.67	Bacteria	Campylobacterota	Campylobacteria	Campylobacterales
	Peptostreptococcales-Tissierellales	Yes	4e-05	260	-16	244	0.0001	5.427	2.465	2.962	0.8778	-0.1751 to 6.100	Bacteria	Firmicutes	Clostridia	Peptostreptococcales-Tissierellales
	Staphylococcales	Yes	0.001625	275	-50	225	0.002702	6.094	4.116	1.978	0.6504	-0.3463 to 4.303	Bacteria	Firmicutes	Bacilli	Staphylococcales
	Lachnospirales	Yes	0.004339	229	-47	182	0.006183	2.575	1.305	1.27	0.5416	-0.6657 to 3.206	Bacteria	Firmicutes	Clostridia	Lachnospirales
	Xanthomonadales	Yes	<0.000001	351	0	351	<0.000001	0.7874	0.3453	0.4421	0.2055	-0.2925 to 1.177	Bacteria	Proteobacteria	Gammaproteobacteria	Xanthomonadales
	Absconditabacteriales (SR1)	Yes	0.03125	0	-21	-21	0.034635	0	0.1416	-0.1416	0.07128	-0.3964 to 0.1132	Bacteria	Patescibacteria	Gracilibacteria	Absconditabacteriales (SR1)
	Saccharimonadales	Yes	0.020996	10	-68	-58	0.02618	0.1175	0.5852	-0.4677	0.2856	-1.489 to 0.5532	Bacteria	Patescibacteria	Saccharimonadia	Saccharimonadales
	Burkholderiales	No	0.197378	104	-196	-92	0.178986	1.973	3.196	-1.223	1.035	-4.922 to 2.476	Bacteria	Proteobacteria	Gammaproteobacteria	Burkholderiales
	Sphingobacteriales	Yes	0.023438	2	-34	-32	0.027505	0.09269	0.9401	-0.8474	0.4365	-2.408 to 0.7130	Bacteria	Bacteroidota	Bacteroidia	Sphingobacteriales
	Micrococcales	Yes	0.000244	0	-91	-91	0.000487	0	1.079	-1.079	0.4521	-2.695 to 0.5376	Bacteria	Actinobacteriota	Actinobacteria	Micrococcales
	Coriobacteriales	Yes	0.000244	0	-91	-91	0.000487	0.02062	1.266	-1.245	0.6239	-3.475 to 0.9848	Bacteria	Actinobacteriota	Coriobacteriia	Coriobacteriales
	Clostridia UCG-014	No	0.216309	64	-27	37	0.187624	0.3648	0.2979	0.06689	0.1032	-0.3021 to 0.4359	Bacteria	Firmicutes	Clostridia	Clostridia UCG-014
	Exiguobacterales	No	>0.999999	1	0	1	0.57	0.3339	0	0.3339	0.3339	-0.8597 to 1.528	Bacteria	Firmicutes	Bacilli	Exiguobacterales
	Pseudomonadales	No	0.8125	6	-9	-3	0.506543	0.2551	0.4186	-0.1636	0.1835	-0.8195 to 0.4924	Bacteria	Proteobacteria	Gammaproteobacteria	Pseudomonadales
	Peptococcales	No	0.067383	54	-12	42	0.067214	0.2127	0.09011	0.1226	0.06518	-0.1104 to 0.3555	Bacteria	Firmicutes	Clostridia	Peptococcales
	Eubacteriales	No	0.5	5	-1	4	0.3325	0.2055	0.04468	0.1609	0.1576	-0.4026 to 0.7243	Bacteria	Firmicutes	Clostridia	Eubacteriales
	Rhizobiales	No	>0.999999	1	0	1	0.57	0.1185	0	0.1185	0.1185	-0.3052 to 0.5422	Bacteria	Proteobacteria	Alphaproteobacteria	Rhizobiales
	Spirochaetales	Yes	0.001465	2	-76	-74	0.002657	0.3746	1.884	-1.509	0.9803	-5.013 to 1.994	Bacteria	Spirochaetota	Spirochaetia	Spirochaetales
	Flavobacteriales	Yes	0.002325	27	-183	-156	0.003568	0.6759	2.267	-1.592	0.5665	-3.617 to 0.4335	Bacteria	Bacteroidota	Bacteroidia	Flavobacteriales
	Sphingomonadales	No	0.5	3	0	3	0.3325	0.0909	0	0.0909	0.06391	-0.1375 to 0.3193	Bacteria	Proteobacteria	Alphaproteobacteria	Sphingomonadales
	Actinomycetales	Yes	1.5e-05	0	-153	-153	5.1e-05	0.08019	2.574	-2.494	0.6139	-4.688 to -0.2997	Bacteria	Actinobacteriota	Actinobacteria	Actinomycetales
	Erysipelotrichales	No	0.599487	50	-70	-20	0.385799	0.07707	0.1824	-0.1054	0.1224	-0.5429 to 0.3322	Bacteria	Firmicutes	Bacilli	Erysipelotrichales
	Bacillales	No	0.5	3	0	3	0.3325	0.07395	0	0.07395	0.05164	-0.1106 to 0.2585	Bacteria	Firmicutes	Bacilli	Bacillales
	Rhodobacterales	No	>0.999999	1	0	1	0.57	0.0286	0	0.0286	0.0286	-0.07364 to 0.1308	Bacteria	Proteobacteria	Alphaproteobacteria	Rhodobacterales
	Isosphaerales	No	0.5	3	0	3	0.3325	0.0269	0	0.0269	0.02117	-0.04877 to 0.1026	Bacteria	Planctomycetota	Planctomycetes	Isosphaerales
	Veillonellales-Selenomonadales	Yes	0.014006	80	-271	-191	0.018629	14.5	21.03	-6.533	2.263	-14.62 to 1.558	Bacteria	Firmicutes	Negativicutes	Veillonellales-Selenomonadales
	Mycoplasmatales	No	0.25	6	0	6	0.191827	0.01863	0.003301	0.01533	0.01274	-0.03020 to 0.06085	Bacteria	Firmicutes	Bacilli	Mycoplasmatales
	Synergistales	No	0.125	0	-10	-10	0.11875	0.007061	0.1172	-0.1102	0.06962	-0.3590 to 0.1387	Bacteria	Synergistota	Synergistia	Synergistales
	Fusobacteriales	Yes	<0.000001	1	-275	-274	2e-06	3.513	13.81	-10.3	2.223	-18.25 to -2.353	Bacteria	Fusobacteriota	Fusobacteriia	Fusobacteriales
	Bacteroidales	Yes	<0.000001	0	-351	-351	<0.000001	3.363	22.67	-19.3	2.476	-28.15 to -10.46	Bacteria	Bacteroidota	Bacteroidia	Bacteroidales
	Propionibacteriales	No	0.0625	0	-15	-15	0.065625	0	0.06597	-0.06597	0.03822	-0.2026 to 0.07065	Bacteria	Actinobacteriota	Actinobacteria	Propionibacteriales
	Bifidobacteriales	No	0.25	0	-6	-6	0.191827	0	0.182	-0.182	0.1517	-0.7243 to 0.3603	Bacteria	Actinobacteriota	Actinobacteria	Bifidobacteriales
	Corynebacteriales	No	0.25	0	-6	-6	0.191827	0	0.2603	-0.2603	0.2335	-1.095 to 0.5743	Bacteria	Actinobacteriota	Actinobacteria	Corynebacteriales
Table S6B: Spearman correlation between ONT and Illumina per patient (Order level)	Patient	R	Significance (p)
	PT1	0.757903	1.34664e-07
	PT2	0.618013	7.62323e-05
	PT3	0.761521	1.08194e-07
	PT4	0.628213	5.33319e-05
	PT5	0.806158	5.08004e-09
	PT6	0.707423	2.01679e-06
	PT7	0.789307	1.75564e-08
	PT8	0.78081	3.1473e-08
	PT9	0.843237	2.05184e-10
	PT10	0.600074	0.000138763
	PT11	0.760409	1.15765e-07
	PT12	0.388319	0.0211562
	PT13	0.920562	5.01331e-15
	PT14	0.989099	4.89483e-29
	PT15	0.679441	7.1856e-06
	PT16	0.630006	5.00205e-05
	PT17	0.831555	6.12622e-10
	PT18	0.322209	0.0590692
	PT19	0.81986	1.69031e-09
	PT20	0.634267	4.28828e-05
	PT21	0.697624	3.1983e-06
	PT22	0.913751	1.85018e-14
	PT23	0.821259	1.50294e-09
	PT24	0.797429	9.79774e-09
	PT25	0.738615	4.0704e-07
	PT26	0.83779	3.45389e-10
Table S6C: Aldex2 output	order	rab.all	rab.win.ONT	rab.win.Illumina	diff.btw	diff.win	effect	effect.low	effect.high	overlap	wi.ep	wi.eBH
rab.all - median clr value for all samples in the feature	Xanthomonadales	2.50029	4.21077	-3.68169	-8.06704	2.97555	-2.71111	-5.61521	-0.856936	5.39862e-06	3.83093e-11	1.34083e-09
rab.win.ONT - median clr value for the ONT group of samples	Campylobacterales	6.14553	8.96493	3.60649	-4.67183	2.2115	-2.11252	-6.81734	1.7604	0.0659231	1.12443e-05	0.000196775
rab.win.Illumina - median clr value for the Illumina group of samples	Enterobacterales	8.13625	10.5148	6.17468	-3.64269	1.74188	-2.09124	-7.71865	1.65256	0.058	0.000746419	0.00623717
dif.btw - median difference in clr values between ONT and Illumina groups (Illumina - ONT)	Lactobacillales	8.91184	10.0518	7.03769	-2.54313	1.62257	-1.56735	-4.41548	0.163378	0.0405385	0.000201391	0.0023366
dif.win - median of the largest difference in clr values within ONT and Illumina groups	Staphylococcales	6.82424	7.83222	5.14998	-2.5313	1.62848	-1.55439	-8.42723	0.267241	0.0422308	0.00144826	0.0102409
effect - median effect size: diff.btw / max(diff.win) for all instances	Peptostreptococcales-Tissierellales	6.54716	7.34875	5.16311	-2.31099	2.33493	-0.989746	-5.78988	1.49195	0.109069	0.0077743	0.0424841
overlap - proportion of effect size distribution that overlaps 0 (i.e. no effect)	Bacteroidales	8.51723	7.74933	9.53812	1.77271	1.24464	1.42428	-0.42959	5.05284	0.0759231	0.000553105	0.00867228
wi.ep - Expected p-value of Wilcoxon rank test	Actinomycetales	-0.283837	-2.45017	4.26724	4.35399	3.94592	1.10342	-1.49053	3.81143	0.151911	0.0024872	0.0226211
wi.eBH - Expected Benjamini-Hochberg corrected p-value of Wilcoxon test	Micrococcales	-2.7033	-4.18336	1.91748	6.16612	5.89419	1.04614	-1.0321	2.83976	0.189077	0.0012746	0.011772
	Lachnospirales	5.81703	6.69213	4.7988	-1.61501	1.87358	-0.861992	-5.93073	4.57263	0.165462	0.0115283	0.0581072
	Fusobacteriales	7.04512	6.14413	7.79374	1.6343	1.60011	1.02137	-1.77043	7.76769	0.141835	0.0207171	0.111148
	Coriobacteriales	-1.75436	-2.9133	1.28943	3.16964	4.5358	0.698805	-1.54431	3.15416	0.249596	0.0286638	0.124479
	Saccharimonadales	-2.22174	-3.29581	-0.579679	2.75645	5.06594	0.544115	-1.97601	2.72714	0.27844	0.0517793	0.189777
	Absconditabacteriales (SR1)	-3.36396	-4.19378	-2.30847	1.96275	5.38449	0.364518	-1.52182	2.66115	0.347973	0.0734208	0.227574
	Propionibacteriales	-3.44249	-4.21567	-2.56686	1.94904	4.65685	0.418532	-1.75063	2.62577	0.34605	0.116617	0.312202
	Veillonellales-Selenomonadales	9.5875	9.98287	9.0996	-0.568166	1.46283	-0.388402	-3.49053	1.22506	0.355923	0.0902623	0.352869
	Clostridia UCG-014	-1.31857	1.28852	-2.20092	-1.63643	3.98578	-0.410566	-3.35207	1.9198	0.315923	0.115977	0.405678
	Spirochaetales	-1.68626	-2.66509	0.0718702	1.79761	4.04331	0.444588	-1.80259	3.01933	0.289132	0.176342	0.484541
	Corynebacteriales	-3.67929	-4.19972	-3.08102	1.28331	4.45152	0.288285	-1.87	2.96362	0.385846	0.241765	0.497429
	Synergistales	-3.43947	-4.02117	-2.80749	1.13541	4.1689	0.272352	-1.94273	2.97306	0.379	0.249706	0.52722
	Bifidobacteriales	-3.73916	-4.188	-3.23862	1.02045	4.58398	0.222613	-1.91047	2.83939	0.409231	0.323309	0.595147
	Flavobacteriales	3.43	2.85163	4.00802	0.771746	3.69925	0.208622	-2.4078	3.7172	0.417045	0.305442	0.759723
	Sphingobacteriales	-2.5262	-2.89247	-2.12536	1.74193	4.40025	0.395869	-2.08371	2.29141	0.34582	0.428384	0.763549
	Eubacteriales	-3.50622	-3.74782	-3.25954	0.270337	4.1183	0.0656428	-2.35806	2.39837	0.476963	0.606644	0.846681
	Peptococcales	-2.034	-1.63729	-2.31617	-0.906039	4.59255	-0.197285	-2.69315	2.10424	0.388769	0.441655	0.853402
	Rhodobacterales	-3.8709	-3.99206	-3.7443	0.179795	4.09085	0.0439506	-2.49375	2.35834	0.483385	0.665454	0.869071
	Exiguobacterales	-3.8909	-4.01465	-3.75218	0.139084	4.15897	0.0334418	-2.82575	2.37105	0.487154	0.679101	0.884078
	Rhizobiales	-3.88837	-3.97593	-3.7948	0.121506	4.14789	0.0292935	-2.68624	2.3377	0.488846	0.702215	0.900745
	Mycoplasmatales	-3.56545	-3.51356	-3.61155	-0.470047	3.95916	-0.118724	-2.54736	2.32509	0.454846	0.714042	0.927927
	Sphingomonadales	-3.78275	-3.75935	-3.80274	-0.189253	4.41296	-0.0428857	-2.63445	2.20046	0.483424	0.731983	0.929503
	Isosphaerales	-3.7684	-3.75991	-3.77518	-0.14937	4.34748	-0.0343579	-2.47663	2.21304	0.486963	0.732826	0.935053
	Pseudomonadales	-3.48244	-3.46636	-3.49915	-0.176147	4.51234	-0.0390368	-2.31084	2.56446	0.486231	0.780012	0.937524
	Bacillales	-3.81581	-3.86151	-3.76516	-0.127376	4.31594	-0.029513	-2.85457	2.19239	0.488116	0.783267	0.948948
	Burkholderiales	5.5992	6.1398	4.76491	-0.506411	2.43714	-0.207789	-3.39239	3.95161	0.417737	0.447461	0.988343
	Erysipelotrichales	-0.35831	-0.303205	-0.390244	0.00122175	3.52283	0.000346811	-2.89655	2.63463	0.499769	0.846321	0.992738

## Sheet: Table S7 Family
Table S6: Family level paired sample analysis
Table S6A: Multiple Wilcoxon matched-pairs signed rank test, adjusted for FDR		Discovery?	P value	Sum of pos. ranks	Sum of neg. ranks	Sum of signed ranks (W)	q value	Mean of FL-ONT	Mean of V3V4-Illumina	Difference	SE of difference	95.00% CI of diff.	kingdom	phylum	class	order	family
	Pasteurellaceae	Yes	<0.000001	253	0	253	4e-06	22.37	5.688	16.68	3.485	3.508 to 29.86	Bacteria	Proteobacteria	Gammaproteobacteria	Enterobacterales	Pasteurellaceae
	Campylobacteraceae	Yes	<0.000001	276	0	276	3e-06	12.16	1.726	10.43	2.598	0.6114 to 20.26	Bacteria	Campylobacterota	Campylobacteria	Campylobacterales	Campylobacteraceae
	Streptococcaceae	Yes	5.2e-05	322	-29	293	0.000211	18.4	8.691	9.706	2.323	0.9225 to 18.49	Bacteria	Firmicutes	Bacilli	Lactobacillales	Streptococcaceae
	Gemellaceae	Yes	0.000694	225	-28	197	0.001594	5.042	3.038	2.004	0.5868	-0.2141 to 4.222	Bacteria	Firmicutes	Bacilli	Staphylococcales	Gemellaceae
	Peptostreptococcaceae	Yes	0.002335	152	-19	133	0.004766	3.393	1.954	1.439	0.6093	-0.8640 to 3.743	Bacteria	Firmicutes	Clostridia	Peptostreptococcales-Tissierellales	Peptostreptococcaceae
	Carnobacteriaceae	Yes	0.000483	192	-18	174	0.001182	2.092	0.6851	1.407	0.563	-0.7214 to 3.535	Bacteria	Firmicutes	Bacilli	Lactobacillales	Carnobacteriaceae
	Lachnospiraceae	Yes	0.013529	218	-58	160	0.023675	2.449	1.207	1.242	0.5477	-0.8284 to 3.313	Bacteria	Firmicutes	Clostridia	Lachnospirales	Lachnospiraceae
	Family XI	Yes	4e-06	190	0	190	2.3e-05	1.51	0.4734	1.037	0.3446	-0.2658 to 2.339	Bacteria	Firmicutes	Clostridia	Peptostreptococcales-Tissierellales	Family XI
	Anaerovoracaceae	Yes	0.000183	118	-2	116	0.000612	0.5555	0.03772	0.5178	0.2287	-0.3467 to 1.382	Bacteria	Firmicutes	Clostridia	Peptostreptococcales-Tissierellales	Anaerovoracaceae
	Xanthomonadaceae	Yes	<0.000001	351	0	351	1e-06	0.7885	0.3453	0.4432	0.2055	-0.3338 to 1.220	Bacteria	Proteobacteria	Gammaproteobacteria	Xanthomonadales	Xanthomonadaceae
	P5D1-392	Yes	0.003906	45	0	45	0.007556	0.1264	0	0.1264	0.07549	-0.1589 to 0.4118	Bacteria	Firmicutes	Bacilli	Lactobacillales	P5D1-392
	Absconditabacteriales (SR1)	Yes	0.03125	0	-21	-21	0.042535	0	0.1416	-0.1416	0.07128	-0.4111 to 0.1278	Bacteria	Patescibacteria	Gracilibacteria	Absconditabacteriales (SR1)	Absconditabacteriales (SR1)
	Tannerellaceae	Yes	0.004883	5	-73	-68	0.008972	0.03658	0.279	-0.2424	0.09524	-0.6024 to 0.1176	Bacteria	Bacteroidota	Bacteroidia	Bacteroidales	Tannerellaceae
	Clostridia UCG-014	Yes	0.015625	0	-28	-28	0.026101	0	0.2979	-0.2979	0.1688	-0.9360 to 0.3402	Bacteria	Firmicutes	Clostridia	Clostridia UCG-014	Clostridia UCG-014
	Weeksellaceae	Yes	0.037109	7	-48	-41	0.048706	0.07227	0.4785	-0.4062	0.2977	-1.532 to 0.7193	Bacteria	Bacteroidota	Bacteroidia	Flavobacteriales	Weeksellaceae
	Saccharimonadaceae	Yes	0.020996	10	-68	-58	0.030864	0.1202	0.5852	-0.465	0.2868	-1.549 to 0.6191	Bacteria	Patescibacteria	Saccharimonadia	Saccharimonadales	Saccharimonadaceae
	Lentimicrobiaceae	Yes	0.023438	2	-34	-32	0.033128	0.09311	0.9401	-0.847	0.4362	-2.496 to 0.8021	Bacteria	Bacteroidota	Bacteroidia	Sphingobacteriales	Lentimicrobiaceae
	Burkholderiaceae	Yes	6.1e-05	0	-120	-120	0.000224	0	0.9264	-0.9264	0.3815	-2.369 to 0.5159	Bacteria	Proteobacteria	Gammaproteobacteria	Burkholderiales	Burkholderiaceae
	Micrococcaceae	Yes	0.000244	0	-91	-91	0.00069	0	1.079	-1.079	0.4521	-2.788 to 0.6307	Bacteria	Actinobacteriota	Actinobacteria	Micrococcales	Micrococcaceae
	Flavobacteriaceae	Yes	0.017426	27	-126	-99	0.026971	0.6059	1.789	-1.183	0.5102	-3.112 to 0.7459	Bacteria	Bacteroidota	Bacteroidia	Flavobacteriales	Flavobacteriaceae
	Atopobiaceae	Yes	0.000244	0	-91	-91	0.00069	0.02077	1.213	-1.192	0.5988	-3.456 to 1.072	Bacteria	Actinobacteriota	Coriobacteriia	Coriobacteriales	Atopobiaceae
	Spirochaetaceae	Yes	0.001465	2	-76	-74	0.003167	0.3772	1.884	-1.507	0.9796	-5.210 to 2.196	Bacteria	Spirochaetota	Spirochaetia	Spirochaetales	Spirochaetaceae
	Porphyromonadaceae	Yes	1.5e-05	1	-170	-169	7e-05	0.282	2.374	-2.092	0.8552	-5.325 to 1.141	Bacteria	Bacteroidota	Bacteroidia	Bacteroidales	Porphyromonadaceae
	Actinomycetaceae	Yes	1.5e-05	0	-153	-153	7e-05	0.0807	2.574	-2.493	0.6138	-4.814 to -0.1730	Bacteria	Actinobacteriota	Actinobacteria	Actinomycetales	Actinomycetaceae
	Leptotrichiaceae	Yes	0.00042	11	-160	-149	0.001101	0.1997	3.845	-3.645	1.21	-8.220 to 0.9295	Bacteria	Fusobacteriota	Fusobacteriia	Fusobacteriales	Leptotrichiaceae
	Veillonellaceae	Yes	0.017614	83	-268	-185	0.026971	11.56	16.53	-4.965	1.915	-12.21 to 2.275	Bacteria	Firmicutes	Negativicutes	Veillonellales-Selenomonadales	Veillonellaceae
	Fusobacteriaceae	Yes	2e-06	3	-250	-247	1.8e-05	3.329	9.967	-6.638	1.552	-12.51 to -0.7697	Bacteria	Fusobacteriota	Fusobacteriia	Fusobacteriales	Fusobacteriaceae
	Prevotellaceae	Yes	<0.000001	2	-349	-347	2e-06	2.726	19.76	-17.03	2.599	-26.86 to -7.207	Bacteria	Bacteroidota	Bacteroidia	Bacteroidales	Prevotellaceae
	Rhizobiaceae	No	>0.999999	1	0	1	0.622881	0.1189	0	0.1189	0.1189	-0.3305 to 0.5682	Bacteria	Proteobacteria	Alphaproteobacteria	Rhizobiales	Rhizobiaceae
	Sphingomonadaceae	No	0.5	3	0	3	0.382813	0.09122	0	0.09122	0.06412	-0.1512 to 0.3336	Bacteria	Proteobacteria	Alphaproteobacteria	Sphingomonadales	Sphingomonadaceae
	Peptococcaceae	No	0.067383	54	-12	42	0.079881	0.2141	0.09011	0.124	0.06589	-0.1251 to 0.3731	Bacteria	Firmicutes	Clostridia	Peptococcales	Peptococcaceae
	Neisseriaceae	No	0.956329	103	-107	-4	0.622881	1.777	2.27	-0.4922	0.8276	-3.621 to 2.636	Bacteria	Proteobacteria	Gammaproteobacteria	Burkholderiales	Neisseriaceae
	Helicobacteraceae	No	0.5	3	0	3	0.382813	0.02733	0	0.02733	0.02218	-0.05652 to 0.1112	Bacteria	Campylobacterota	Campylobacteria	Campylobacterales	Helicobacteraceae
	Enterobacteriaceae	No	0.5	5	-1	4	0.382813	3.107	1.714	1.393	1.06	-2.614 to 5.400	Bacteria	Proteobacteria	Gammaproteobacteria	Enterobacterales	Enterobacteriaceae
	Yersiniaceae	No	>0.999999	1	0	1	0.622881	0.2304	0.1038	0.1266	0.1266	-0.3520 to 0.6051	Bacteria	Proteobacteria	Gammaproteobacteria	Enterobacterales	Yersiniaceae
	Comamonadaceae	No	0.25	6	0	6	0.235577	0.2025	0	0.2025	0.1792	-0.4748 to 0.8799	Bacteria	Proteobacteria	Gammaproteobacteria	Burkholderiales	Comamonadaceae
	Pseudomonadaceae	No	0.8125	6	-9	-3	0.585478	0.2553	0.4186	-0.1634	0.1835	-0.8572 to 0.5304	Bacteria	Proteobacteria	Gammaproteobacteria	Pseudomonadales	Pseudomonadaceae
	Bacillaceae	No	0.5	3	0	3	0.382813	0.07395	0	0.07395	0.05164	-0.1213 to 0.2692	Bacteria	Firmicutes	Bacilli	Bacillales	Bacillaceae
	Rikenellaceae	No	0.0625	15	0	15	0.076563	0.1914	0.04127	0.1501	0.1247	-0.3212 to 0.6214	Bacteria	Bacteroidota	Bacteroidia	Bacteroidales	Rikenellaceae
	Erysipelotrichaceae	No	0.599487	50	-70	-20	0.449615	0.07735	0.1824	-0.1051	0.1224	-0.5679 to 0.3577	Bacteria	Firmicutes	Bacilli	Erysipelotrichales	Erysipelotrichaceae
	p-2534-18B5 gut group	No	>0.999999	1	0	1	0.622881	0.06036	0	0.06036	0.06036	-0.1678 to 0.2885	Bacteria	Bacteroidota	Bacteroidia	Bacteroidales	p-2534-18B5 gut group
	Isosphaeraceae	No	0.5	3	0	3	0.382813	0.02701	0	0.02701	0.02127	-0.05338 to 0.1074	Bacteria	Planctomycetota	Planctomycetes	Isosphaerales	Isosphaeraceae
	Lactobacillaceae	No	0.75	4	-2	2	0.55125	0.2612	0.05665	0.2045	0.2108	-0.5925 to 1.002	Bacteria	Firmicutes	Bacilli	Lactobacillales	Lactobacillaceae
	Mycoplasmataceae	No	0.25	6	0	6	0.235577	0.01876	0.003301	0.01546	0.01278	-0.03284 to 0.06375	Bacteria	Firmicutes	Bacilli	Mycoplasmatales	Mycoplasmataceae
	Selenomonadaceae	No	0.104156	54	-136	-82	0.119617	2.99	4.501	-1.511	1.176	-5.957 to 2.936	Bacteria	Firmicutes	Negativicutes	Veillonellales-Selenomonadales	Selenomonadaceae
	Rhodobacteraceae	No	>0.999999	1	0	1	0.622881	0.02931	0	0.02931	0.02931	-0.08148 to 0.1401	Bacteria	Proteobacteria	Alphaproteobacteria	Rhodobacterales	Rhodobacteraceae
	F082	No	>0.999999	1	0	1	0.622881	0.071	0	0.071	0.071	-0.1974 to 0.3394	Bacteria	Bacteroidota	Bacteroidia	Bacteroidales	F082
	Defluviitaleaceae	No	0.375	8	-2	6	0.344531	0.1373	0.09726	0.04009	0.03653	-0.09802 to 0.1782	Bacteria	Firmicutes	Clostridia	Lachnospirales	Defluviitaleaceae
	Eubacteriaceae	No	0.5	5	-1	4	0.382813	0.2094	0.04468	0.1648	0.1614	-0.4455 to 0.7751	Bacteria	Firmicutes	Clostridia	Eubacteriales	Eubacteriaceae
	Exiguobacteraceae	No	>0.999999	1	0	1	0.622881	0.3422	0	0.3422	0.3422	-0.9514 to 1.636	Bacteria	Firmicutes	Bacilli	Exiguobacterales	Exiguobacteraceae
	Corynebacteriaceae	No	0.25	0	-6	-6	0.235577	0	0.2603	-0.2603	0.2335	-1.143 to 0.6224	Bacteria	Actinobacteriota	Actinobacteria	Corynebacteriales	Corynebacteriaceae
	Bacteroidaceae	No	0.5	0	-3	-3	0.382813	0.004352	0.09568	-0.09132	0.0808	-0.3968 to 0.2141	Bacteria	Bacteroidota	Bacteroidia	Bacteroidales	Bacteroidaceae
	Propionibacteriaceae	No	0.0625	0	-15	-15	0.076563	0	0.06597	-0.06597	0.03822	-0.2105 to 0.07852	Bacteria	Actinobacteriota	Actinobacteria	Propionibacteriales	Propionibacteriaceae
	Paludibacteraceae	No	0.125	1	-14	-13	0.13511	0.01064	0.08656	-0.07592	0.04383	-0.2416 to 0.08979	Bacteria	Bacteroidota	Bacteroidia	Bacteroidales	Paludibacteraceae
	Eggerthellaceae	No	>0.999999	0	-1	-1	0.622881	0	0.05269	-0.05269	0.05269	-0.2519 to 0.1465	Bacteria	Actinobacteriota	Coriobacteriia	Coriobacteriales	Eggerthellaceae
	Synergistaceae	No	0.125	0	-10	-10	0.13511	0.007145	0.1172	-0.1101	0.06958	-0.3731 to 0.1530	Bacteria	Synergistota	Synergistia	Synergistales	Synergistaceae
	Staphylococcaceae	No	0.454285	74	-46	28	0.382813	1.073	1.077	-0.004637	0.2544	-0.9663 to 0.9570	Bacteria	Firmicutes	Bacilli	Staphylococcales	Staphylococcaceae
	Muribaculaceae	No	0.25	0	-6	-6	0.235577	0	0.0325	-0.0325	0.02283	-0.1188 to 0.05379	Bacteria	Bacteroidota	Bacteroidia	Bacteroidales	Muribaculaceae
	Bifidobacteriaceae	No	0.25	0	-6	-6	0.235577	0	0.182	-0.182	0.1517	-0.7555 to 0.3915	Bacteria	Actinobacteriota	Actinobacteria	Bifidobacteriales	Bifidobacteriaceae
Table S6B: Spearman correlation between ONT and Illumina per patient (Family level)	Patient	R	Significance (p)
	PT1	0.736413	2.98826e-11
	PT2	0.446118	0.000398103
	PT3	0.679759	3.21493e-09
	PT4	0.688612	1.65955e-09
	PT5	0.746469	1.14783e-11
	PT6	0.711586	2.66253e-10
	PT7	0.777434	4.45084e-13
	PT8	0.684525	2.25857e-09
	PT9	0.781912	2.6645e-13
	PT10	0.560968	3.81255e-06
	PT11	0.703983	4.97307e-10
	PT12	0.173939	0.187661
	PT13	0.847474	2.59376e-17
	PT14	0.898582	4.74644e-22
	PT15	0.622212	1.43493e-07
	PT16	0.59694	6.03237e-07
	PT17	0.847254	2.69392e-17
	PT18	0.267132	0.0408247
	PT19	0.747315	1.05695e-11
	PT20	0.507305	4.11966e-05
	PT21	0.53788	1.11598e-05
	PT22	0.871671	2.66234e-19
	PT23	0.802568	2.11814e-14
	PT24	0.781942	2.65536e-13
	PT25	0.681614	2.80435e-09
	PT26	0.84355	5.05771e-17
Table S6C: Aldex2 output	family	rab.all	rab.win.ONT	rab.win.Illumina	diff.btw	diff.win	effect	effect.low	effect.high	overlap	wi.ep	wi.eBH
rab.all - median clr value for all samples in the feature	Rhizobiaceae	-2.77124	-2.83313	-2.71181	0.10565	4.05844	0.0260322	-2.82919	2.37057	0.489655	0.719022	0.927307
rab.win.ONT - median clr value for the ONT group of samples	Sphingomonadaceae	-2.69972	-2.67266	-2.72526	-0.120848	4.31537	-0.028004	-2.84491	2.21096	0.489193	0.729791	0.943462
rab.win.Illumina - median clr value for the Illumina group of samples	Xanthomonadaceae	3.47797	5.25881	-2.64719	-8.11066	2.87746	-2.81869	-5.88517	-0.977307	5.39862e-06	3.80333e-11	2.24397e-09
dif.btw - median difference in clr values between ONT and Illumina groups (Illumina - ONT)	Anaerovoracaceae	-0.743211	4.20758	-2.11397	-4.61351	5.5741	-0.827668	-2.79909	1.31133	0.222829	0.00441285	0.0332708
dif.win - median of the largest difference in clr values within ONT and Illumina groups	Peptococcaceae	-1.05073	-0.605427	-1.37859	-0.870316	4.437	-0.196149	-2.85155	2.12765	0.38374	0.413849	0.872156
effect - median effect size: diff.btw / max(diff.win) for all instances	Neisseriaceae	6.20973	6.81814	4.70431	-1.46682	2.77284	-0.528996	-4.38321	3.79551	0.283286	0.155959	0.662355
overlap - proportion of effect size distribution that overlaps 0 (i.e. no effect)	Helicobacteraceae	-2.62792	-2.54869	-2.71255	-0.230185	4.09954	-0.056149	-2.60018	2.29141	0.476271	0.693518	0.926946
wi.ep - Expected p-value of Wilcoxon rank test	Enterobacteriaceae	-2.59621	-2.80821	-2.38428	0.125693	3.85312	0.032621	-2.25718	2.50403	0.486846	0.604737	0.878682
wi.eBH - Expected Benjamini-Hochberg corrected p-value of Wilcoxon test	Spirochaetaceae	-0.719012	-1.54052	0.952844	1.60687	3.81444	0.421261	-1.89825	3.22248	0.292285	0.180728	0.570047
	Campylobacteraceae	7.04383	10.2884	4.68151	-4.55541	2.32038	-1.96322	-6.77985	1.68989	0.0647692	1.11442e-05	0.000324251
	P5D1-392	-2.17105	-1.38008	-2.7085	-2.14741	6.31664	-0.339961	-2.38062	1.41336	0.36951	0.152224	0.493209
	Yersiniaceae	-2.78955	-2.9829	-2.62275	0.198307	4.0236	0.0492859	-2.23597	2.44136	0.479923	0.618332	0.882014
	Comamonadaceae	-2.61911	-2.47418	-2.7328	-0.461669	4.49306	-0.102752	-2.79726	2.02633	0.459077	0.631436	0.905583
	Pseudomonadaceae	-2.42523	-2.38823	-2.4562	-0.155995	4.81453	-0.032401	-2.13837	2.42464	0.486501	0.78394	0.951433
	Bacillaceae	-2.76043	-2.77938	-2.74304	-0.143627	4.25681	-0.0337406	-2.97377	2.23645	0.485923	0.769804	0.95565
	Rikenellaceae	-2.32726	-2.03319	-2.62171	-0.850677	4.4954	-0.189233	-2.75226	2.01544	0.43289	0.482349	0.835837
	Pasteurellaceae	8.40071	10.9496	6.58698	-3.86204	2.04183	-1.89147	-6.94162	2.00927	0.0809169	0.000790328	0.0104213
	Erysipelotrichaceae	0.665955	0.54815	0.721701	0.0285934	3.25043	0.0087968	-3.34597	2.72718	0.495615	0.868825	0.997436
	p-2534-18B5 gut group	-2.76555	-2.78958	-2.73825	0.101234	3.99402	0.0253464	-2.76566	2.3762	0.490077	0.740615	0.933553
	Isosphaeraceae	-2.68564	-2.65719	-2.71103	-0.122531	4.28924	-0.028567	-2.619	2.25015	0.488692	0.735677	0.948868
	Lactobacillaceae	-2.46952	-2.54431	-2.3968	0.0499689	4.00257	0.0124842	-2.40672	2.33808	0.494577	0.737227	0.947932
	Mycoplasmataceae	-2.48092	-2.41615	-2.54019	-0.408383	3.93057	-0.103899	-2.65415	2.3236	0.459077	0.693654	0.941947
	Lachnospiraceae	6.82048	7.6364	5.9048	-1.52438	1.96241	-0.776789	-5.96342	4.41213	0.186755	0.00729415	0.056504
	Selenomonadaceae	6.66608	6.94712	6.32855	-0.488616	1.83691	-0.265999	-4.91416	3.3366	0.408892	0.617011	0.999356
	Rhodobacteraceae	-2.82965	-2.91662	-2.74354	0.102775	4.02825	0.0255135	-2.56766	2.32562	0.489923	0.718216	0.923933
	Family XI	5.11516	6.32995	3.3508	-2.23548	2.35025	-0.951169	-5.16157	2.56237	0.168692	0.03474	0.20184
	Carnobacteriaceae	4.92447	6.72613	0.128792	-2.90943	4.22417	-0.688758	-3.84068	1.29617	0.163603	0.00509245	0.042225
	F082	-2.74606	-2.75104	-2.73794	0.0520019	3.96315	0.0131214	-2.81241	2.38306	0.495	0.759586	0.93758
	Flavobacteriaceae	2.95742	3.774	2.5049	0.457562	3.23852	0.141287	-4.06236	3.72661	0.433428	0.736231	0.995282
	Defluviitaleaceae	-2.42699	-2.44238	-2.41422	-0.0546866	4.19296	-0.0130425	-2.52028	2.36273	0.494731	0.776849	0.956737
	Eubacteriaceae	-2.43466	-2.57589	-2.28344	0.177856	4.06081	0.0437981	-2.35649	2.44256	0.482194	0.651696	0.89694
	Gemellaceae	7.49355	8.60583	5.71257	-2.44876	1.86888	-1.31028	-6.68112	2.55199	0.103077	0.00521627	0.044113
	Weeksellaceae	-1.72312	-2.38436	-0.765994	1.50085	4.97519	0.301668	-1.71396	2.7057	0.373894	0.206694	0.573888
	Exiguobacteraceae	-2.79385	-2.89037	-2.70392	0.121117	4.01981	0.0301302	-3.05909	2.38571	0.488655	0.692082	0.906425
	Peptostreptococcaceae	5.03732	5.93764	1.94596	-1.51148	2.40623	-0.628154	-4.82719	2.70021	0.232444	0.194239	0.749045
	Streptococcaceae	9.90222	10.9831	8.13791	-2.34911	1.69279	-1.38772	-4.84637	0.0600965	0.0323821	0.000103502	0.00195965
	Veillonellaceae	10.147	10.8999	9.66907	-0.690246	1.74926	-0.394594	-2.86761	2.4565	0.364231	0.0418687	0.236219
	Saccharimonadaceae	-1.23737	-2.24021	0.370446	2.44684	5.24065	0.466895	-2.01697	2.67652	0.286846	0.0623971	0.274105
	Corynebacteriaceae	-2.5798	-3.02317	-2.07446	1.1135	4.41166	0.2524	-1.93533	3.07187	0.400738	0.314736	0.630657
	Bacteroidaceae	-2.64698	-2.91533	-2.37332	0.844108	3.86818	0.218218	-2.25545	3.00543	0.415891	0.51786	0.817872
	Porphyromonadaceae	4.31612	4.00943	5.06271	1.52645	2.19439	0.695615	-3.84952	4.22588	0.227675	0.261064	0.772668
	Absconditabacteriales (SR1)	-2.29731	-3.02531	-1.34285	1.86427	5.29194	0.352284	-1.54354	2.72014	0.353385	0.0971401	0.333016
	Tannerellaceae	-0.802697	-1.30301	-0.165857	1.58731	3.85975	0.411247	-2.56871	2.75865	0.33259	0.382574	0.805212
	Propionibacteriaceae	-2.39874	-3.01237	-1.65524	1.7303	4.62459	0.374153	-1.79625	2.68761	0.354692	0.160772	0.446325
	Prevotellaceae	9.39606	8.51694	10.2468	1.81395	1.55156	1.16911	-0.939861	6.40925	0.116308	0.00272748	0.0389871
	Paludibacteraceae	-2.09586	-2.51872	-1.57844	1.09072	4.07356	0.267755	-2.0543	2.84571	0.406815	0.328128	0.677449
	Eggerthellaceae	-2.78451	-3.01074	-2.55109	0.563389	4.01749	0.140234	-2.20553	2.80444	0.447538	0.520575	0.819776
	Synergistaceae	-2.3817	-2.88562	-1.8024	1.07132	4.1044	0.261019	-2.03246	3.07147	0.37874	0.271441	0.602281
	Staphylococcaceae	-0.8216	-0.477991	-1.02	-0.980763	5.29341	-0.18528	-2.45979	2.21289	0.428659	0.614514	0.971043
	Leptotrichiaceae	3.08699	2.69625	5.66674	3.23828	3.58199	0.904045	-3.0469	3.44509	0.283132	0.14448	0.54306
	Clostridia UCG-014	-2.28862	-3.02951	-1.32318	2.05045	5.51503	0.371793	-1.52279	2.57848	0.344308	0.092027	0.314112
	Muribaculaceae	-2.62676	-3.01922	-2.16568	1.12395	4.34195	0.258859	-1.95511	2.71129	0.396508	0.334177	0.661959
	Bifidobacteriaceae	-2.66891	-3.03619	-2.24714	0.980193	4.57087	0.214444	-1.91312	2.75949	0.41343	0.363316	0.689516
	Actinomycetaceae	0.579494	-1.31558	5.65243	4.44336	4.39532	1.01093	-1.36511	3.41202	0.161692	0.0030535	0.038702
	Burkholderiaceae	-1.67997	-3.00641	2.45243	5.2433	5.73806	0.913775	-1.17607	2.78151	0.209599	0.00192307	0.0248921
	Lentimicrobiaceae	-1.49534	-1.7974	-1.13897	1.52156	4.56273	0.333476	-2.05195	2.19994	0.353154	0.45739	0.822975
	Fusobacteriaceae	7.63663	6.85151	8.55846	1.51154	1.96119	0.770726	-1.80002	6.44902	0.237077	0.0838698	0.408264
	Atopobiaceae	-0.752665	-1.84824	2.20919	2.82994	4.3867	0.645117	-1.63108	3.22819	0.239923	0.0322521	0.188864
	Micrococcaceae	-1.64539	-3.02694	3.44329	6.12625	6.11133	1.00244	-1.06528	2.76239	0.200538	0.00166244	0.0220291

## Sheet: Table S8 Genus
Table S7: Genus level paired sample analysis
Table S7A: Multiple Wilcoxon matched-pairs signed rank test, adjusted for FDR		Discovery?	P value	Sum of pos. ranks	Sum of neg. ranks	Sum of signed ranks (W)	q value	Mean of FL-ONT	Mean of V3V4-Illumina	Difference	SE of difference	95% CI of diff.	kingdom	phylum	class	order	family	genus
	Haemophilus	Yes	<0.000001	231	0	231	1.7e-05	19.54	4.964	14.58	3.521	0.6587 to 28.50	Bacteria	Proteobacteria	Gammaproteobacteria	Enterobacterales	Pasteurellaceae	Haemophilus
	Campylobacter	Yes	<0.000001	276	0	276	6e-06	12.21	1.744	10.47	2.6	0.1883 to 20.75	Bacteria	Campylobacterota	Campylobacteria	Campylobacterales	Campylobacteraceae	Campylobacter
	Streptococcus	Yes	6e-05	321	-30	291	0.000423	18.48	8.77	9.71	2.333	0.4863 to 18.93	Bacteria	Firmicutes	Bacilli	Lactobacillales	Streptococcaceae	Streptococcus
	Enterobacter	No	>0.999999	1	0	1	0.753261	2.079	0	2.079	2.079	-6.143 to 10.30	Bacteria	Proteobacteria	Gammaproteobacteria	Enterobacterales	Enterobacteriaceae	Enterobacter
	Gemella	Yes	0.000694	225	-28	197	0.002828	5.074	3.048	2.026	0.5896	-0.3054 to 4.358	Bacteria	Firmicutes	Bacilli	Staphylococcales	Gemellaceae	Gemella
	Aggregatibacter	Yes	0.000122	105	0	105	0.000769	2.185	0.3194	1.865	0.7114	-0.9479 to 4.678	Bacteria	Proteobacteria	Gammaproteobacteria	Enterobacterales	Pasteurellaceae	Aggregatibacter
	Granulicatella	Yes	0.000483	192	-18	174	0.002313	2.099	0.6892	1.409	0.5638	-0.8200 to 3.639	Bacteria	Firmicutes	Bacilli	Lactobacillales	Carnobacteriaceae	Granulicatella
	Dialister	Yes	0.000534	159	-12	147	0.002313	1.836	0.7289	1.107	0.4374	-0.6225 to 2.837	Bacteria	Firmicutes	Negativicutes	Veillonellales-Selenomonadales	Veillonellaceae	Dialister
	Catonella	Yes	0.004272	108	-12	96	0.013458	1.167	0.2969	0.8702	0.401	-0.7154 to 2.456	Bacteria	Firmicutes	Clostridia	Lachnospirales	Lachnospiraceae	Catonella
	Filifactor	No	0.083008	53	-13	40	0.143811	0.8294	0.2057	0.6238	0.5011	-1.358 to 2.605	Bacteria	Firmicutes	Clostridia	Peptostreptococcales-Tissierellales	Peptostreptococcaceae	Filifactor
	Selenomonas	No	0.541218	111	-79	32	0.551565	2.964	2.348	0.6156	0.527	-1.468 to 2.699	Bacteria	Firmicutes	Negativicutes	Veillonellales-Selenomonadales	Selenomonadaceae	Selenomonas
	Parvimonas	Yes	0.000534	159	-12	147	0.002313	1.001	0.4037	0.5976	0.2338	-0.3267 to 1.522	Bacteria	Firmicutes	Clostridia	Peptostreptococcales-Tissierellales	Family XI	Parvimonas
	Peptostreptococcus	Yes	0.01825	113	-23	90	0.04361	1.186	0.6905	0.4956	0.2233	-0.3874 to 1.379	Bacteria	Firmicutes	Clostridia	Peptostreptococcales-Tissierellales	Peptostreptococcaceae	Peptostreptococcus
	Actinobacillus	No	0.0625	15	0	15	0.117061	0.8558	0.4381	0.4176	0.3624	-1.016 to 1.851	Bacteria	Proteobacteria	Gammaproteobacteria	Enterobacterales	Pasteurellaceae	Actinobacillus
	Escherichia-Shigella	No	0.5	3	0	3	0.517164	1.047	0.6302	0.4166	0.4119	-1.212 to 2.045	Bacteria	Proteobacteria	Gammaproteobacteria	Enterobacterales	Enterobacteriaceae	Escherichia-Shigella
	[Eubacterium] nodatum group	Yes	0.001953	65	-1	64	0.006768	0.4092	0.02616	0.383	0.2043	-0.4246 to 1.191	Bacteria	Firmicutes	Clostridia	Peptostreptococcales-Tissierellales	Anaerovoracaceae	[Eubacterium] nodatum group
	Exiguobacterium	No	>0.999999	1	0	1	0.753261	0.3422	0	0.3422	0.3422	-1.011 to 1.695	Bacteria	Firmicutes	Bacilli	Exiguobacterales	Exiguobacteraceae	Exiguobacterium
	Peptoanaerobacter	No	0.625	7	-3	4	0.610035	1.124	0.7969	0.3271	0.3289	-0.9734 to 1.628	Bacteria	Firmicutes	Clostridia	Peptostreptococcales-Tissierellales	Peptostreptococcaceae	Peptoanaerobacter
	Stenotrophomonas	Yes	<0.000001	351	0	351	2e-06	0.7897	0.4808	0.309	0.07283	0.02099 to 0.5969	Bacteria	Proteobacteria	Gammaproteobacteria	Xanthomonadales	Xanthomonadaceae	Stenotrophomonas
	Eikenella	No	0.105469	44	-11	33	0.174023	0.6151	0.3921	0.2231	0.2593	-0.8024 to 1.249	Bacteria	Proteobacteria	Gammaproteobacteria	Burkholderiales	Neisseriaceae	Eikenella
	Peptoniphilus	No	0.125	10	0	10	0.188315	0.2886	0.07455	0.214	0.174	-0.4742 to 0.9022	Bacteria	Firmicutes	Clostridia	Peptostreptococcales-Tissierellales	Family XI	Peptoniphilus
	Limosilactobacillus	No	0.25	6	0	6	0.320833	0.183	0	0.183	0.1582	-0.4425 to 0.8085	Bacteria	Firmicutes	Bacilli	Lactobacillales	Lactobacillaceae	Limosilactobacillus
	Pseudoramibacter	No	0.5	5	-1	4	0.517164	0.2098	0.04645	0.1633	0.1598	-0.4684 to 0.7950	Bacteria	Firmicutes	Clostridia	Eubacteriales	Eubacteriaceae	Pseudoramibacter
	Delftia	No	>0.999999	1	0	1	0.753261	0.1622	0	0.1622	0.1622	-0.4790 to 0.8033	Bacteria	Proteobacteria	Gammaproteobacteria	Burkholderiales	Comamonadaceae	Delftia
	Rikenellaceae RC9 gut group	No	0.0625	15	0	15	0.117061	0.1988	0.04127	0.1576	0.1319	-0.3641 to 0.6793	Bacteria	Bacteroidota	Bacteroidia	Bacteroidales	Rikenellaceae	Rikenellaceae RC9 gut group
	Johnsonella	No	0.032227	57	-9	48	0.067676	0.458	0.3064	0.1516	0.09248	-0.2141 to 0.5173	Bacteria	Firmicutes	Clostridia	Lachnospirales	Lachnospiraceae	Johnsonella
	Lachnoanaerobaculum	Yes	0.013092	115	-21	94	0.034895	0.264	0.1175	0.1465	0.0597	-0.08951 to 0.3826	Bacteria	Firmicutes	Clostridia	Lachnospirales	Lachnospiraceae	Lachnoanaerobaculum
	Peptococcus	No	0.067383	54	-12	42	0.122885	0.2179	0.09208	0.1258	0.067	-0.1391 to 0.3907	Bacteria	Firmicutes	Clostridia	Peptococcales	Peptococcaceae	Peptococcus
	Ochrobactrum	No	>0.999999	1	0	1	0.753261	0.1194	0	0.1194	0.1194	-0.3527 to 0.5915	Bacteria	Proteobacteria	Alphaproteobacteria	Rhizobiales	Rhizobiaceae	Ochrobactrum
	Roseburia	No	0.5	3	0	3	0.517164	0.09963	0	0.09963	0.07485	-0.1963 to 0.3956	Bacteria	Firmicutes	Clostridia	Lachnospirales	Lachnospiraceae	Roseburia
	Anaerococcus	No	0.5	3	0	3	0.517164	0.09615	0	0.09615	0.07481	-0.1997 to 0.3920	Bacteria	Firmicutes	Clostridia	Peptostreptococcales-Tissierellales	Family XI	Anaerococcus
	Murdochiella	No	>0.999999	1	0	1	0.753261	0.08635	0	0.08635	0.08635	-0.2551 to 0.4278	Bacteria	Firmicutes	Clostridia	Peptostreptococcales-Tissierellales	Family XI	Murdochiella
	Serratia	No	>0.999999	1	0	1	0.753261	0.2304	0.1445	0.08586	0.08586	-0.2536 to 0.4254	Bacteria	Proteobacteria	Gammaproteobacteria	Enterobacterales	Yersiniaceae	Serratia
	Bacillus	No	0.5	3	0	3	0.517164	0.07395	0	0.07395	0.05164	-0.1302 to 0.2782	Bacteria	Firmicutes	Bacilli	Bacillales	Bacillaceae	Bacillus
	Oribacterium	No	0.330261	78	-42	36	0.416129	0.2404	0.1722	0.0682	0.06036	-0.1705 to 0.3069	Bacteria	Firmicutes	Clostridia	Lachnospirales	Lachnospiraceae	Oribacterium
	Sphingopyxis	No	>0.999999	1	0	1	0.753261	0.05339	0	0.05339	0.05339	-0.1577 to 0.2645	Bacteria	Proteobacteria	Alphaproteobacteria	Sphingomonadales	Sphingomonadaceae	Sphingopyxis
	Mogibacterium	Yes	0.007813	36	0	36	0.021656	0.04233	0	0.04233	0.01795	-0.02867 to 0.1133	Bacteria	Firmicutes	Clostridia	Peptostreptococcales-Tissierellales	Anaerovoracaceae	Mogibacterium
	Defluviitaleaceae UCG-011	No	0.375	8	-2	6	0.455921	0.1458	0.1044	0.04136	0.03755	-0.1071 to 0.1898	Bacteria	Firmicutes	Clostridia	Lachnospirales	Defluviitaleaceae	Defluviitaleaceae UCG-011
	Comamonas	No	0.25	6	0	6	0.320833	0.04119	0	0.04119	0.02644	-0.06336 to 0.1457	Bacteria	Proteobacteria	Gammaproteobacteria	Burkholderiales	Comamonadaceae	Comamonas
	Anaerovorax	No	>0.999999	1	0	1	0.753261	0.05012	0.01155	0.03857	0.03857	-0.1139 to 0.1911	Bacteria	Firmicutes	Clostridia	Peptostreptococcales-Tissierellales	Anaerovoracaceae	Anaerovorax
	Novosphingobium	No	>0.999999	1	0	1	0.753261	0.03808	0	0.03808	0.03808	-0.1125 to 0.1886	Bacteria	Proteobacteria	Alphaproteobacteria	Sphingomonadales	Sphingomonadaceae	Novosphingobium
	[Eubacterium] saphenum group	No	0.25	6	0	6	0.320833	0.0366	0	0.0366	0.02324	-0.05531 to 0.1285	Bacteria	Firmicutes	Clostridia	Peptostreptococcales-Tissierellales	Anaerovoracaceae	[Eubacterium] saphenum group
	[Eubacterium] yurii group	No	0.625	7	-3	4	0.610035	0.06703	0.03209	0.03494	0.0335	-0.09752 to 0.1674	Bacteria	Firmicutes	Clostridia	Peptostreptococcales-Tissierellales	Peptostreptococcaceae	[Eubacterium] yurii group
	Finegoldia	No	0.5	3	0	3	0.517164	0.03074	0	0.03074	0.02988	-0.08742 to 0.1489	Bacteria	Firmicutes	Clostridia	Peptostreptococcales-Tissierellales	Family XI	Finegoldia
	Paracoccus	No	>0.999999	1	0	1	0.753261	0.02931	0	0.02931	0.02931	-0.08658 to 0.1452	Bacteria	Proteobacteria	Alphaproteobacteria	Rhodobacterales	Rhodobacteraceae	Paracoccus
	Wolinella	No	0.5	3	0	3	0.517164	0.02829	0	0.02829	0.0231	-0.06307 to 0.1196	Bacteria	Campylobacterota	Campylobacteria	Campylobacterales	Helicobacteraceae	Wolinella
	Tundrisphaera	No	0.5	3	0	3	0.517164	0.02704	0	0.02704	0.02127	-0.05708 to 0.1112	Bacteria	Planctomycetota	Planctomycetes	Isosphaerales	Isosphaeraceae	Tundrisphaera
	Family XIII UCG-001	No	0.0625	15	0	15	0.117061	0.02423	0	0.02423	0.01314	-0.02774 to 0.07620	Bacteria	Firmicutes	Clostridia	Peptostreptococcales-Tissierellales	Anaerovoracaceae	Family XIII UCG-001
	Lactobacillus	No	>0.999999	2	-1	1	0.753261	0.08016	0.05666	0.0235	0.06132	-0.2190 to 0.2660	Bacteria	Firmicutes	Bacilli	Lactobacillales	Lactobacillaceae	Lactobacillus
	W5053	No	0.5	3	0	3	0.517164	0.01592	0	0.01592	0.01266	-0.03412 to 0.06597	Bacteria	Firmicutes	Clostridia	Peptostreptococcales-Tissierellales	Family XI	W5053
	Mycoplasma	No	0.25	6	0	6	0.320833	0.01898	0.003301	0.01568	0.01283	-0.03506 to 0.06642	Bacteria	Firmicutes	Bacilli	Mycoplasmatales	Mycoplasmataceae	Mycoplasma
	Sediminispirochaeta	No	>0.999999	1	0	1	0.753261	0.01052	0	0.01052	0.01052	-0.03109 to 0.05213	Bacteria	Spirochaetota	Spirochaetia	Spirochaetales	Spirochaetaceae	Sediminispirochaeta
	Muribaculaceae	No	0.25	0	-6	-6	0.320833	0	0.03268	-0.03268	0.0229	-0.1232 to 0.05789	Bacteria	Bacteroidota	Bacteroidia	Bacteroidales	Muribaculaceae	Muribaculaceae
	Howardella	No	0.875	6	-4	2	0.753261	0.03368	0.07593	-0.04225	0.08079	-0.3617 to 0.2772	Bacteria	Firmicutes	Clostridia	Lachnospirales	Lachnospiraceae	Howardella
	Slackia	No	>0.999999	0	-1	-1	0.753261	0	0.05489	-0.05489	0.05489	-0.2719 to 0.1622	Bacteria	Actinobacteriota	Coriobacteriia	Coriobacteriales	Eggerthellaceae	Slackia
	Cutibacterium	No	0.0625	0	-15	-15	0.117061	0	0.06681	-0.06681	0.03874	-0.2200 to 0.08635	Bacteria	Actinobacteriota	Actinobacteria	Propionibacteriales	Propionibacteriaceae	Cutibacterium
	Candidatus Saccharimonas	No	0.125	0	-10	-10	0.188315	0	0.06807	-0.06807	0.05581	-0.2887 to 0.1526	Bacteria	Patescibacteria	Saccharimonadia	Saccharimonadales	Saccharimonadaceae	Candidatus Saccharimonas
	Mitsuokella	No	>0.999999	0	-1	-1	0.753261	0	0.06973	-0.06973	0.06973	-0.3455 to 0.2060	Bacteria	Firmicutes	Negativicutes	Veillonellales-Selenomonadales	Selenomonadaceae	Mitsuokella
	F0058	No	0.125	1	-14	-13	0.188315	0.01096	0.087	-0.07603	0.04402	-0.2501 to 0.09802	Bacteria	Bacteroidota	Bacteroidia	Bacteroidales	Paludibacteraceae	F0058
	Staphylococcus	No	0.846924	64	-56	8	0.753261	1.074	1.161	-0.08713	0.2524	-1.085 to 0.9110	Bacteria	Firmicutes	Bacilli	Staphylococcales	Staphylococcaceae	Staphylococcus
	Bacteroides	No	0.5	0	-3	-3	0.517164	0.004389	0.09597	-0.09158	0.08109	-0.4122 to 0.2291	Bacteria	Bacteroidota	Bacteroidia	Bacteroidales	Bacteroidaceae	Bacteroides
	Solobacterium	No	0.599487	50	-70	-20	0.602094	0.07753	0.1833	-0.1057	0.1224	-0.5897 to 0.3782	Bacteria	Firmicutes	Bacilli	Erysipelotrichales	Erysipelotrichaceae	Solobacterium
	Stomatobaculum	No	0.807739	57	-48	9	0.753261	0.09818	0.2046	-0.1064	0.1206	-0.5834 to 0.3706	Bacteria	Firmicutes	Clostridia	Lachnospirales	Lachnospiraceae	Stomatobaculum
	Fretibacterium	No	0.125	0	-10	-10	0.188315	0.007234	0.1182	-0.1109	0.07003	-0.3878 to 0.1660	Bacteria	Synergistota	Synergistia	Synergistales	Synergistaceae	Fretibacterium
	Bergeyella	No	0.074219	7	-38	-31	0.131881	0.07228	0.1846	-0.1123	0.06959	-0.3875 to 0.1628	Bacteria	Bacteroidota	Bacteroidia	Flavobacteriales	Weeksellaceae	Bergeyella
	Absconditabacteriales (SR1)	No	0.03125	0	-21	-21	0.067676	0	0.144	-0.144	0.07177	-0.4278 to 0.1397	Bacteria	Patescibacteria	Gracilibacteria	Absconditabacteriales (SR1)	Absconditabacteriales (SR1)	Absconditabacteriales (SR1)
	Pseudomonas	No	0.8125	6	-9	-3	0.753261	0.2559	0.4186	-0.1627	0.1836	-0.8887 to 0.5634	Bacteria	Proteobacteria	Gammaproteobacteria	Pseudomonadales	Pseudomonadaceae	Pseudomonas
	Bifidobacterium	No	0.25	0	-6	-6	0.320833	0	0.182	-0.182	0.1517	-0.7819 to 0.4179	Bacteria	Actinobacteriota	Actinobacteria	Bifidobacteriales	Bifidobacteriaceae	Bifidobacterium
	Olsenella	No	>0.999999	0	-1	-1	0.753261	0.005048	0.1938	-0.1888	0.1888	-0.9352 to 0.5577	Bacteria	Actinobacteriota	Coriobacteriia	Coriobacteriales	Atopobiaceae	Olsenella
	Anaeroglobus	No	0.6875	8	-13	-5	0.661719	0.2482	0.454	-0.2058	0.2459	-1.178 to 0.7666	Bacteria	Firmicutes	Negativicutes	Veillonellales-Selenomonadales	Veillonellaceae	Anaeroglobus
	Tannerella	Yes	0.004883	5	-73	-68	0.014712	0.03665	0.2793	-0.2426	0.09525	-0.6193 to 0.1340	Bacteria	Bacteroidota	Bacteroidia	Bacteroidales	Tannerellaceae	Tannerella
	Corynebacterium	No	0.25	0	-6	-6	0.320833	0	0.2607	-0.2607	0.2335	-1.184 to 0.6626	Bacteria	Actinobacteriota	Actinobacteria	Corynebacteriales	Corynebacteriaceae	Corynebacterium
	Chryseobacterium	No	>0.999999	0	-1	-1	0.753261	0	0.294	-0.294	0.294	-1.457 to 0.8686	Bacteria	Bacteroidota	Bacteroidia	Flavobacteriales	Weeksellaceae	Chryseobacterium
	Clostridia UCG-014	Yes	0.015625	0	-28	-28	0.040104	0	0.2997	-0.2997	0.169	-0.9679 to 0.3686	Bacteria	Firmicutes	Clostridia	Clostridia UCG-014	Clostridia UCG-014	Clostridia UCG-014
	TM7x	No	0.032227	9	-57	-48	0.067676	0.1204	0.5185	-0.3981	0.2531	-1.399 to 0.6028	Bacteria	Patescibacteria	Saccharimonadia	Saccharimonadales	Saccharimonadaceae	TM7x
	Megasphaera	No	0.104004	26	-79	-53	0.174023	0.4971	1.007	-0.5094	0.252	-1.506 to 0.4870	Bacteria	Firmicutes	Negativicutes	Veillonellales-Selenomonadales	Veillonellaceae	Megasphaera
	Sneathia	No	0.25	0	-6	-6	0.320833	0.08207	0.6049	-0.5228	0.4842	-2.437 to 1.392	Bacteria	Fusobacteriota	Fusobacteriia	Fusobacteriales	Leptotrichiaceae	Sneathia
	Lentimicrobium	No	0.023438	2	-34	-32	0.054141	0.09336	0.9417	-0.8484	0.4366	-2.575 to 0.8779	Bacteria	Bacteroidota	Bacteroidia	Sphingobacteriales	Lentimicrobiaceae	Lentimicrobium
	Neisseria	No	0.369217	64	-107	-43	0.455921	1.168	2.082	-0.9137	0.8863	-4.418 to 2.591	Bacteria	Proteobacteria	Gammaproteobacteria	Burkholderiales	Neisseriaceae	Neisseria
	Burkholderia-Caballeronia-Paraburkholderia	Yes	6.1e-05	0	-120	-120	0.000423	0	0.9329	-0.9329	0.3812	-2.440 to 0.5745	Bacteria	Proteobacteria	Gammaproteobacteria	Burkholderiales	Burkholderiaceae	Burkholderia-Caballeronia-Paraburkholderia
	Atopobium	Yes	0.000244	0	-91	-91	0.001301	0.01578	1.032	-1.016	0.5448	-3.171 to 1.138	Bacteria	Actinobacteriota	Coriobacteriia	Coriobacteriales	Atopobiaceae	Atopobium
	Rothia	Yes	0.000244	0	-91	-91	0.001301	0	1.082	-1.082	0.4529	-2.873 to 0.7086	Bacteria	Actinobacteriota	Actinobacteria	Micrococcales	Micrococcaceae	Rothia
	Capnocytophaga	Yes	0.017426	27	-126	-99	0.043128	0.6081	1.801	-1.193	0.5142	-3.226 to 0.8402	Bacteria	Bacteroidota	Bacteroidia	Flavobacteriales	Flavobacteriaceae	Capnocytophaga
	Treponema	Yes	0.000977	1	-77	-76	0.003562	0.3737	1.894	-1.52	0.9798	-5.394 to 2.355	Bacteria	Spirochaetota	Spirochaetia	Spirochaetales	Spirochaetaceae	Treponema
	Centipeda	Yes	0.007813	0	-36	-36	0.021656	0.005976	1.799	-1.793	1.189	-6.495 to 2.910	Bacteria	Firmicutes	Negativicutes	Veillonellales-Selenomonadales	Selenomonadaceae	Centipeda
	Alloprevotella	Yes	4.8e-05	8	-202	-194	0.000413	0.4665	2.47	-2.003	0.6512	-4.578 to 0.5720	Bacteria	Bacteroidota	Bacteroidia	Bacteroidales	Prevotellaceae	Alloprevotella
	Porphyromonas	Yes	1.5e-05	1	-170	-169	0.000151	0.2855	2.383	-2.098	0.8545	-5.477 to 1.281	Bacteria	Bacteroidota	Bacteroidia	Bacteroidales	Porphyromonadaceae	Porphyromonas
	Actinomyces	Yes	1.5e-05	0	-153	-153	0.000151	0.08087	2.58	-2.499	0.6137	-4.926 to -0.07295	Bacteria	Actinobacteriota	Actinobacteria	Actinomycetales	Actinomycetaceae	Actinomyces
	Leptotrichia	Yes	0.000839	11	-142	-131	0.003231	0.1192	3.258	-3.138	1.166	-7.750 to 1.473	Bacteria	Fusobacteriota	Fusobacteriia	Fusobacteriales	Leptotrichiaceae	Leptotrichia
	Veillonella	Yes	0.002661	61	-290	-229	0.00878	9.036	14.73	-5.698	1.769	-12.69 to 1.297	Bacteria	Firmicutes	Negativicutes	Veillonellales-Selenomonadales	Veillonellaceae	Veillonella
	Fusobacterium	Yes	2e-06	3	-250	-247	3.3e-05	3.336	10.05	-6.718	1.559	-12.88 to -0.5550	Bacteria	Fusobacteriota	Fusobacteriia	Fusobacteriales	Fusobacteriaceae	Fusobacterium
	Prevotella	Yes	<0.000001	2	-349	-347	3e-06	2.279	17.72	-15.44	2.582	-25.65 to -5.234	Bacteria	Bacteroidota	Bacteroidia	Bacteroidales	Prevotellaceae	Prevotella
Table S7B: Spearman correlation between ONT and Illumina per patient (Genus level)	Patient	R	Significance (p)
	PT1	0.731159	1.28255e-16
	PT2	0.466307	2.80263e-06
	PT3	0.546708	1.72105e-08
	PT4	0.634991	1.06159e-11
	PT5	0.638217	7.74281e-12
	PT6	0.717954	7.99971e-16
	PT7	0.745208	1.6185e-17
	PT8	0.674779	1.64105e-13
	PT9	0.798899	1.40433e-21
	PT10	0.535658	3.75517e-08
	PT11	0.690492	2.63163e-14
	PT12	0.167788	0.109884
	PT13	0.838424	1.88443e-25
	PT14	0.775932	1.05195e-19
	PT15	0.61612	6.26131e-11
	PT16	0.634295	1.13584e-11
	PT17	0.835173	4.28086e-25
	PT18	0.250338	0.0160937
	PT19	0.736398	6.01914e-17
	PT20	0.380118	0.000185911
	PT21	0.537909	3.21067e-08
	PT22	0.807916	2.20768e-22
	PT23	0.742313	2.50653e-17
	PT24	0.810227	1.35249e-22
	PT25	0.561046	5.99021e-09
	PT26	0.85847	7.73425e-28
Table S7C: Aldex2 output	genus	rab.all	rab.win.ONT	rab.win.Illumina	diff.btw	diff.win	effect	effect.low	effect.high	overlap	wi.ep	wi.eBH
rab.all - median clr value for all samples in the feature	Ochrobactrum	-2.03801	-2.21115	-1.8852	0.264679	4.02886	0.0656956	-2.89013	2.43888	0.473117	0.661015	0.920976
rab.win.ONT - median clr value for the ONT group of samples	Sphingopyxis	-2.02759	-2.15982	-1.89169	0.201822	4.09105	0.0493326	-2.66307	2.41299	0.480886	0.67284	0.920524
rab.win.Illumina - median clr value for the Illumina group of samples	Stenotrophomonas	3.95071	6.00988	-1.81479	-7.91952	2.82965	-2.79876	-5.96389	-0.949477	5.39862e-06	3.78754e-11	3.48453e-09
dif.btw - median difference in clr values between ONT and Illumina groups (Illumina - ONT)	Actinobacillus	-1.45333	-1.42151	-1.48604	-0.528122	4.6013	-0.114777	-2.50911	2.11099	0.457811	0.697778	0.97116
dif.win - median of the largest difference in clr values within ONT and Illumina groups	Campylobacter	7.72406	10.9896	5.63431	-4.43363	2.53441	-1.74938	-6.1935	1.43007	0.0649231	1.58588e-05	0.000729106
effect - median effect size: diff.btw / max(diff.win) for all instances	Megasphaera	1.37074	5.04427	0.535462	-0.363311	3.00817	-0.120775	-4.15263	2.42663	0.456692	0.585028	0.993893
overlap - proportion of effect size distribution that overlaps 0 (i.e. no effect)	Family XIII UCG-001	-1.6154	-1.30164	-1.89474	-0.765432	4.85155	-0.157771	-2.42028	1.93198	0.439462	0.446818	0.865221
wi.ep - Expected p-value of Wilcoxon rank test	Peptococcus	-0.226617	0.234493	-0.593214	-0.782667	4.4354	-0.176459	-2.7117	2.08727	0.402231	0.426017	0.938019
wi.eBH - Expected Benjamini-Hochberg corrected p-value of Wilcoxon test	Aggregatibacter	0.664467	3.7832	-0.470205	-3.13962	4.15363	-0.755875	-3.43454	1.78446	0.249692	0.0624348	0.457704
	Neisseria	5.58962	6.60956	3.57412	-0.824164	2.84909	-0.289273	-3.81371	3.18012	0.374202	0.437748	0.995296
	Wolinella	-1.86581	-1.85569	-1.87648	-0.0925518	4.08123	-0.0226775	-2.53192	2.34168	0.490501	0.738864	0.967304
	Escherichia-Shigella	-1.95238	-2.12454	-1.77596	0.105915	3.86515	0.0274025	-2.53095	2.53198	0.490769	0.651389	0.926919
	Howardella	-1.78312	-1.8467	-1.72087	-0.186528	4.69505	-0.0397286	-2.43112	2.7825	0.484	0.780361	0.965694
	Treponema	0.106727	-0.803957	1.67525	1.69367	3.62029	0.467827	-1.96044	3.45568	0.273594	0.149972	0.589891
	Streptococcus	10.5881	11.6637	8.90031	-2.06505	1.58139	-1.30585	-5.32604	0.0856317	0.0364615	0.000258525	0.00788431
	Johnsonella	0.109525	0.684692	-0.286237	-0.677479	3.66653	-0.184774	-3.38733	2.26407	0.397692	0.395863	0.937516
	Eikenella	-0.734082	-0.33656	-1.0798	-1.29051	5.02496	-0.25682	-2.68523	2.20781	0.387615	0.420657	0.914
	Roseburia	-1.85388	-1.82631	-1.87574	-0.145534	4.16868	-0.0349113	-2.75711	2.23413	0.485655	0.718828	0.964581
	Serratia	-2.01837	-2.26823	-1.77663	0.288122	3.97618	0.072462	-2.19545	2.45866	0.472656	0.568244	0.880688
	Anaeroglobus	-1.07813	-1.33067	-0.830445	0.468747	3.73976	0.125342	-2.3144	2.62691	0.457196	0.63262	0.941343
	Murdochiella	-1.97469	-2.08699	-1.85641	0.183039	3.95765	0.0462495	-2.77001	2.45946	0.479462	0.685482	0.929874
	Anaerovorax	-1.88306	-2.04188	-1.7171	0.179748	3.69312	0.0486712	-2.41548	2.60296	0.482923	0.626542	0.905436
	Novosphingobium	-2.03389	-2.14681	-1.93789	0.244881	4.0208	0.0609036	-2.74193	2.43559	0.47604	0.687094	0.930054
	Peptostreptococcus	3.52441	4.95149	1.81831	-0.961495	2.46233	-0.390482	-5.33393	2.8779	0.304592	0.258793	0.919714
	Peptoanaerobacter	-1.41293	-1.5325	-1.29151	-0.345437	3.33774	-0.103494	-2.5431	2.79388	0.457692	0.727888	0.96392
	Delftia	-2.0528	-2.20325	-1.9057	0.251229	4.06552	0.061795	-2.94184	2.44442	0.476733	0.664168	0.92577
	[Eubacterium] saphenum group	-1.82726	-1.76877	-1.87621	-0.216301	4.37581	-0.049431	-2.6068	2.17016	0.479462	0.668167	0.954628
	Pseudomonas	-1.62789	-1.68666	-1.57087	-0.0284421	4.88304	-0.00582468	-2.07873	2.34911	0.498154	0.736462	0.96304
	Bacillus	-1.99058	-2.05935	-1.92558	-0.0442368	4.22604	-0.0104677	-3.05553	2.28352	0.495385	0.748801	0.958073
	Rikenellaceae RC9 gut group	-1.49726	-1.26222	-1.70171	-0.721846	4.41987	-0.163318	-2.6863	2.12732	0.439812	0.532999	0.924212
	W5053	-1.89167	-1.88526	-1.8992	-0.0996112	4.13424	-0.0240942	-2.49623	2.26817	0.489846	0.739624	0.96688
	Granulicatella	5.73661	7.17906	0.863135	-2.69713	4.30485	-0.626532	-3.82144	1.30883	0.180217	0.00756005	0.114904
	Sediminispirochaeta	-1.95961	-2.04461	-1.87671	0.137586	3.9468	0.0348601	-2.52237	2.40181	0.486538	0.713775	0.937024
	Dialister	4.58341	6.24739	2.04242	-1.77919	2.8914	-0.61534	-4.75972	2.58111	0.231462	0.0778686	0.582557
	Solobacterium	1.52713	1.3249	1.64378	0.193778	2.95973	0.0654714	-3.74108	3.09463	0.468769	0.800367	0.997149
	Tundrisphaera	-1.951	-2.03067	-1.88286	0.0305324	4.27079	0.00714912	-2.62109	2.24957	0.496846	0.768744	0.958547
	Limosilactobacillus	-1.88709	-1.89226	-1.88062	-0.205306	4.51881	-0.0454337	-3.02178	2.10173	0.481501	0.721062	0.96659
	Mycoplasma	-1.75468	-1.7899	-1.72283	-0.175879	3.97055	-0.0442959	-2.62496	2.35035	0.480117	0.750494	0.971459
	Comamonas	-1.8336	-1.7993	-1.8648	-0.25702	4.49635	-0.0571619	-2.50393	2.127	0.47504	0.699799	0.964172
	Alloprevotella	5.21609	4.40955	6.58314	1.88684	3.4758	0.542852	-1.84906	3.73794	0.33782	0.119186	0.580175
	Finegoldia	-1.9895	-2.07173	-1.89147	0.0447623	4.24157	0.0105532	-2.71827	2.27669	0.495769	0.729088	0.951279
	Enterobacter	-2.05667	-2.20363	-1.89506	0.226232	4.02979	0.0561399	-3.84781	2.46837	0.478502	0.644289	0.91192
	Oribacterium	0.582178	0.682804	0.509805	-0.842142	4.89929	-0.171891	-2.44001	2.15091	0.417353	0.62834	0.990245
	Catonella	2.16295	4.92126	0.990294	-2.14752	3.17559	-0.676259	-4.03875	2.30183	0.260154	0.139684	0.743004
	Parvimonas	5.419	6.01636	3.24731	-1.46965	2.05777	-0.714193	-5.80946	3.24542	0.230905	0.130759	0.768469
	Anaerococcus	-1.96986	-2.04084	-1.90751	0.0112559	4.37494	0.00257282	-2.82583	2.25709	0.498615	0.747195	0.951462
	Selenomonas	6.46074	7.04856	5.63737	-0.770606	1.5949	-0.483167	-8.27655	3.73146	0.294077	0.166193	0.858325
	Paracoccus	-2.04534	-2.22078	-1.89018	0.28829	4.06644	0.070895	-2.64209	2.45959	0.471	0.65356	0.910803
	Peptoniphilus	-1.75119	-1.63028	-1.87023	-0.656405	4.66358	-0.140751	-2.44916	1.98285	0.443658	0.635271	0.951053
	Haemophilus	8.67778	10.9807	6.33023	-3.53362	2.25872	-1.56443	-6.40985	2.08742	0.0987616	0.00558077	0.0976864
	Capnocytophaga	3.66348	4.43236	3.34213	0.692188	3.44401	0.200983	-3.80544	3.55293	0.42466	0.695798	0.998514
	Defluviitaleaceae UCG-011	-1.63908	-1.70898	-1.57558	0.0375957	4.13508	0.0090919	-2.52333	2.35002	0.495654	0.749852	0.961262
	Mogibacterium	-1.29688	-0.528962	-1.87876	-1.89608	5.20576	-0.364228	-2.45031	1.69209	0.367741	0.152676	0.587016
	Lactobacillus	-1.92827	-2.25043	-1.56995	0.55656	3.89193	0.143004	-2.22284	2.92581	0.449	0.475933	0.828018
	Pseudoramibacter	-1.70761	-1.89222	-1.51398	0.171779	3.97212	0.0432464	-2.35502	2.48777	0.482615	0.639805	0.919733
	Prevotella	9.80489	8.45404	10.6562	2.12864	1.77118	1.20182	-1.28386	5.5102	0.129154	0.00150343	0.0353984
	Bergeyella	-1.04035	-1.72167	-0.21789	1.41481	4.74359	0.298257	-1.78101	2.56278	0.375048	0.241029	0.680962
	Exiguobacterium	-2.06589	-2.23395	-1.90754	0.240728	4.01789	0.059914	-3.15578	2.45541	0.475886	0.648327	0.912005
	[Eubacterium] yurii group	-1.70301	-1.71189	-1.69452	0.0380955	4.30428	0.0088506	-2.72425	2.27647	0.49527	0.743643	0.976951
	Lachnoanaerobaculum	1.62205	4.78425	0.350611	-1.18653	3.62321	-0.327481	-3.65128	2.10142	0.298	0.0912618	0.598583
	Filifactor	0.188131	0.571401	-0.0425438	-0.618136	3.5303	-0.175095	-3.24765	2.3323	0.431428	0.540705	0.971396
	[Eubacterium] nodatum group	-0.644549	0.657561	-1.42465	-2.47009	5.84383	-0.422684	-2.53469	1.38785	0.306284	0.0609104	0.394808
	Veillonella	10.5457	11.1766	10.0714	-0.154456	1.77583	-0.0869766	-2.8382	3.77326	0.47181	0.194526	0.926852
	TM7x	-0.708531	-1.54214	0.313383	1.99735	5.10562	0.391205	-2.14652	2.73786	0.311769	0.116889	0.465215
	Centipeda	-1.2481	-2.16757	-0.0296911	2.64396	5.31247	0.49769	-1.48436	3.09909	0.296615	0.0511147	0.268772
	Olsenella	-1.95272	-2.17256	-1.74377	0.653144	4.07177	0.160408	-2.17267	2.41399	0.434846	0.594109	0.898349
	Corynebacterium	-1.85079	-2.34585	-1.28249	1.16882	4.4707	0.261441	-1.89118	3.01564	0.393354	0.274594	0.648122
	Bacteroides	-1.8945	-2.21301	-1.55064	0.909071	3.83814	0.236852	-2.27654	3.07813	0.412737	0.479343	0.821976
	Porphyromonas	5.04335	4.71643	5.97615	1.69035	2.151	0.785844	-3.9214	4.34068	0.197154	0.220072	0.797289
	Mitsuokella	-2.02417	-2.31199	-1.70218	0.682677	3.99933	0.170698	-2.20228	2.86567	0.430736	0.46844	0.810853
	Absconditabacteriales (SR1)	-1.53773	-2.3558	-0.52637	1.97836	5.43195	0.364208	-1.51399	2.73311	0.347385	0.081152	0.342899
	Sneathia	-1.64081	-1.94659	-1.29201	0.741643	3.65522	0.2029	-2.30305	3.04085	0.415462	0.486879	0.843266
	Stomatobaculum	0.161257	0.571311	-0.168074	-0.518031	4.54695	-0.113929	-2.49841	2.32751	0.423077	0.562576	0.980258
	Tannerella	-0.109184	-0.584654	0.580054	1.60632	3.85988	0.416158	-2.60682	2.79671	0.325	0.355825	0.829832
	Cutibacterium	-1.64063	-2.32062	-0.814354	1.81212	4.77887	0.379194	-1.67807	2.66008	0.349231	0.133012	0.449403
	Actinomyces	1.31353	-0.649871	6.70515	4.47133	4.58693	0.974798	-1.30961	3.35171	0.156769	0.00252749	0.0444589
	F0058	-1.34753	-1.83405	-0.761667	1.14804	4.02658	0.285115	-2.06353	2.99308	0.398846	0.297545	0.701909
	Slackia	-2.01721	-2.31507	-1.70228	0.714593	4.0554	0.176208	-2.20219	2.8425	0.432462	0.469582	0.802271
	Fretibacterium	-1.62806	-2.15656	-1.02238	1.32562	4.17393	0.317595	-2.01796	3.05528	0.376125	0.264718	0.654076
	Staphylococcus	-0.0263752	0.239527	-0.191049	-0.823214	5.32487	-0.154598	-2.45062	2.20428	0.437043	0.657639	0.993256
	Leptotrichia	2.87936	2.81089	4.49753	3.33467	4.3383	0.768658	-2.42878	2.92104	0.302284	0.158866	0.652688
	Chryseobacterium	-2.0641	-2.30802	-1.79416	0.612933	4.03667	0.151841	-2.20007	2.98512	0.440538	0.523444	0.851937
	Clostridia UCG-014	-1.53128	-2.35227	-0.453547	2.22302	5.54182	0.401136	-1.45861	2.58771	0.333359	0.0715375	0.318243
	Muribaculaceae	-1.85204	-2.31663	-1.31977	1.22406	4.41904	0.276996	-1.91927	2.71438	0.390308	0.295792	0.673561
	Bifidobacterium	-1.89073	-2.32307	-1.42766	1.06161	4.48082	0.236922	-1.91729	2.86001	0.405077	0.327598	0.708841
	Candidatus Saccharimonas	-1.76134	-2.34378	-1.09243	1.28077	4.45562	0.28745	-1.91398	3.00461	0.382278	0.220493	0.574242
	Burkholderia-Caballeronia-Paraburkholderia	-0.931301	-2.32638	3.44043	5.40076	5.65603	0.954867	-1.18661	2.84729	0.197615	0.00121194	0.0241805
	Gemella	8.34065	9.14344	6.5781	-2.38672	1.95591	-1.22026	-6.15727	2.41725	0.104069	0.00853251	0.127064
	Lentimicrobium	-0.744856	-1.03385	-0.390312	1.55564	4.67798	0.332546	-1.972	2.19292	0.352204	0.423904	0.839931
	Fusobacterium	8.29995	7.50041	9.49964	1.67996	1.926	0.872255	-1.78099	6.45463	0.213692	0.061585	0.416972
	Atopobium	-0.161071	-1.35116	3.09353	2.91312	4.74062	0.614503	-1.44069	3.12297	0.234231	0.0194685	0.164952
	Rothia	-0.964085	-2.32309	4.33793	6.30955	6.1886	1.01954	-1.0662	2.78106	0.197769	0.00244062	0.0328982

## Sheet: Table S9 Species
Table S8: Genus level paired sample analysis
																					Total number	Percentage %
Table S8A: Multiple Wilcoxon matched-pairs signed rank test, adjusted for FDR		Discovery?	P value	Sum of pos. ranks	Sum of neg. ranks	Sum of signed ranks (W)	q value	Mean of FL-ONT	Mean of V3V4-Illumina	Difference	SE of difference	kingdom	phylum	class	order	family	genus	species		Total	167
	Veillonella sp.	No	>0.999999	0	-1	-1	0.785928	0	0.06068	-0.06068	0.06068	Bacteria	Firmicutes	Negativicutes	Veillonellales-Selenomonadales	Veillonellaceae	Veillonella	Veillonella sp.		Unique to FL-ONT	70	41.9162
	Lactobacillus fermentum	No	0.5	0	-3	-3	0.546875	0	0.06147	-0.06147	0.05288	Bacteria	Firmicutes	Bacilli	Lactobacillales	Lactobacillaceae	Lactobacillus	Lactobacillus fermentum		Unique to Illumina	42	25.1497
	[Eubacterium] yurii group_uncultured	No	>0.999999	0	-1	-1	0.785928	0	0.09356	-0.09356	0.09356	Bacteria	Firmicutes	Clostridia	Peptostreptococcales-Tissierellales	Peptostreptococcaceae	[Eubacterium] yurii group	[Eubacterium] yurii group_uncultured		Shared	55	32.9341
	Solobacterium_uncultured	No	0.03125	0	-21	-21	0.068359	0	0.09918	-0.09918	0.05181	Bacteria	Firmicutes	Bacilli	Erysipelotrichales	Erysipelotrichaceae	Solobacterium	Solobacterium_uncultured
	Treponema maltophilum	No	0.5	0	-3	-3	0.546875	0	0.1048	-0.1048	0.07888	Bacteria	Spirochaetota	Spirochaetia	Spirochaetales	Spirochaetaceae	Treponema	Treponema maltophilum
	Atopobium minutum	No	>0.999999	0	-1	-1	0.785928	0	0.1278	-0.1278	0.1278	Bacteria	Actinobacteriota	Coriobacteriia	Coriobacteriales	Atopobiaceae	Atopobium	Atopobium minutum
	Veillonella_uncultured	No	>0.999999	0	-1	-1	0.785928	0	0.1351	-0.1351	0.1351	Bacteria	Firmicutes	Negativicutes	Veillonellales-Selenomonadales	Veillonellaceae	Veillonella	Veillonella_uncultured
	Slackia exigua	No	>0.999999	0	-1	-1	0.785928	0	0.1416	-0.1416	0.1416	Bacteria	Actinobacteriota	Coriobacteriia	Coriobacteriales	Eggerthellaceae	Slackia	Slackia exigua
	Prevotella micans	No	0.5	0	-3	-3	0.546875	0	0.1625	-0.1625	0.1454	Bacteria	Bacteroidota	Bacteroidia	Bacteroidales	Prevotellaceae	Prevotella	Prevotella micans
	Candidatus Saccharimonas_uncultured	No	0.125	0	-10	-10	0.193015	0	0.1651	-0.1651	0.1162	Bacteria	Patescibacteria	Saccharimonadia	Saccharimonadales	Saccharimonadaceae	Candidatus Saccharimonas	Candidatus Saccharimonas_uncultured
	Prevotella pleuritidis	No	0.5	0	-3	-3	0.546875	0	0.1698	-0.1698	0.1189	Bacteria	Bacteroidota	Bacteroidia	Bacteroidales	Prevotellaceae	Prevotella	Prevotella pleuritidis
	Fusobacterium_uncultured	No	0.25	0	-6	-6	0.324876	0	0.1833	-0.1833	0.1188	Bacteria	Fusobacteriota	Fusobacteriia	Fusobacteriales	Fusobacteriaceae	Fusobacterium	Fusobacterium_uncultured
	Oribacterium_uncultured	No	0.03125	0	-21	-21	0.068359	0	0.1908	-0.1908	0.122	Bacteria	Firmicutes	Clostridia	Lachnospirales	Lachnospiraceae	Oribacterium	Oribacterium_uncultured
	Porphyromonas_uncultured	No	0.125	0	-10	-10	0.193015	0	0.2064	-0.2064	0.1328	Bacteria	Bacteroidota	Bacteroidia	Bacteroidales	Porphyromonadaceae	Porphyromonas	Porphyromonas_uncultured
	F0058_uncultured	No	0.0625	0	-15	-15	0.120634	0	0.2067	-0.2067	0.1051	Bacteria	Bacteroidota	Bacteroidia	Bacteroidales	Paludibacteraceae	F0058	F0058_uncultured
	Prevotella enoeca	No	0.25	0	-6	-6	0.324876	0	0.2241	-0.2241	0.1768	Bacteria	Bacteroidota	Bacteroidia	Bacteroidales	Prevotellaceae	Prevotella	Prevotella enoeca
	Mitsuokella_uncultured	No	>0.999999	0	-1	-1	0.785928	0	0.2272	-0.2272	0.2272	Bacteria	Firmicutes	Negativicutes	Veillonellales-Selenomonadales	Selenomonadaceae	Mitsuokella	Mitsuokella_uncultured
	Porphyromonadaceae bacterium	No	0.25	0	-6	-6	0.324876	0	0.2315	-0.2315	0.1566	Bacteria	Bacteroidota	Bacteroidia	Bacteroidales	Muribaculaceae	Muribaculaceae	Porphyromonadaceae bacterium
	Clostridia UCG-014 Clostridiales bacterium	No	0.125	0	-10	-10	0.193015	0	0.2465	-0.2465	0.1588	Bacteria	Firmicutes	Clostridia	Clostridia UCG-014	Clostridia UCG-014	Clostridia UCG-014	Clostridia UCG-014 Clostridiales bacterium
	Defluviitaleaceae UCG-011 Lachnospiraceae bacterium	No	0.5	0	-3	-3	0.546875	0	0.2985	-0.2985	0.2942	Bacteria	Firmicutes	Clostridia	Lachnospirales	Defluviitaleaceae	Defluviitaleaceae UCG-011	Defluviitaleaceae UCG-011 Lachnospiraceae bacterium
	SR1 bacterium	No	0.03125	0	-21	-21	0.068359	0	0.3211	-0.3211	0.1479	Bacteria	Patescibacteria	Gracilibacteria	Absconditabacteriales (SR1)	Absconditabacteriales (SR1)	Absconditabacteriales (SR1)	SR1 bacterium
	Johnsonella_uncultured	No	0.0625	0	-15	-15	0.120634	0	0.324	-0.324	0.2318	Bacteria	Firmicutes	Clostridia	Lachnospirales	Lachnospiraceae	Johnsonella	Johnsonella_uncultured
	Rothia mucilaginosa	No	>0.999999	0	-1	-1	0.785928	0	0.3485	-0.3485	0.3485	Bacteria	Actinobacteriota	Actinobacteria	Micrococcales	Micrococcaceae	Rothia	Rothia mucilaginosa
	Treponema denticola	No	0.03125	0	-21	-21	0.068359	0	0.3621	-0.3621	0.1807	Bacteria	Spirochaetota	Spirochaetia	Spirochaetales	Spirochaetaceae	Treponema	Treponema denticola
	Bergeyella_uncultured	Yes	0.007813	0	-36	-36	0.024414	0	0.4213	-0.4213	0.2053	Bacteria	Bacteroidota	Bacteroidia	Flavobacteriales	Weeksellaceae	Bergeyella	Bergeyella_uncultured
	Bifidobacterium longum	No	0.25	0	-6	-6	0.324876	0	0.4238	-0.4238	0.3549	Bacteria	Actinobacteriota	Actinobacteria	Bifidobacteriales	Bifidobacteriaceae	Bifidobacterium	Bifidobacterium longum
	Stomatobaculum_uncultured	Yes	0.007813	0	-36	-36	0.024414	0	0.4521	-0.4521	0.2581	Bacteria	Firmicutes	Clostridia	Lachnospirales	Lachnospiraceae	Stomatobaculum	Stomatobaculum_uncultured
	Prevotella heparinolytica	No	>0.999999	0	-1	-1	0.785928	0	0.4647	-0.4647	0.4647	Bacteria	Bacteroidota	Bacteroidia	Bacteroidales	Bacteroidaceae	Bacteroides	Prevotella heparinolytica
	Aggregatibacter_uncultured	No	0.5	0	-3	-3	0.546875	0	0.5187	-0.5187	0.4992	Bacteria	Proteobacteria	Gammaproteobacteria	Enterobacterales	Pasteurellaceae	Aggregatibacter	Aggregatibacter_uncultured
	Parvimonas_uncultured	No	>0.999999	0	-1	-1	0.785928	0	0.602	-0.602	0.602	Bacteria	Firmicutes	Clostridia	Peptostreptococcales-Tissierellales	Family XI	Parvimonas	Parvimonas_uncultured
	Treponema medium	No	0.03125	0	-21	-21	0.068359	0	0.6226	-0.6226	0.2527	Bacteria	Spirochaetota	Spirochaetia	Spirochaetales	Spirochaetaceae	Treponema	Treponema medium
	Catonella_uncultured	Yes	0.015625	0	-28	-28	0.041853	0	0.641	-0.641	0.383	Bacteria	Firmicutes	Clostridia	Lachnospirales	Lachnospiraceae	Catonella	Catonella_uncultured
	Actinomyces graevenitzii	Yes	0.007813	0	-36	-36	0.024414	0	0.665	-0.665	0.238	Bacteria	Actinobacteriota	Actinobacteria	Actinomycetales	Actinomycetaceae	Actinomyces	Actinomyces graevenitzii
	Chryseobacterium hominis	No	>0.999999	0	-1	-1	0.785928	0	0.6876	-0.6876	0.6876	Bacteria	Bacteroidota	Bacteroidia	Flavobacteriales	Weeksellaceae	Chryseobacterium	Chryseobacterium hominis
	Selenomonas sp.	Yes	0.003906	0	-45	-45	0.015536	0	0.7021	-0.7021	0.4487	Bacteria	Firmicutes	Negativicutes	Veillonellales-Selenomonadales	Selenomonadaceae	Selenomonas	Selenomonas sp.
	TM7x_uncultured	Yes	0.001953	0	-55	-55	0.009155	0	1.048	-1.048	0.4365	Bacteria	Patescibacteria	Saccharimonadia	Saccharimonadales	Saccharimonadaceae	TM7x	TM7x_uncultured
	Corynebacterium matruchotii	No	0.25	0	-6	-6	0.324876	0	1.376	-1.376	1.312	Bacteria	Actinobacteriota	Actinobacteria	Corynebacteriales	Corynebacteriaceae	Corynebacterium	Corynebacterium matruchotii
	Haemophilus parahaemolyticus	No	0.5	0	-3	-3	0.546875	0	1.426	-1.426	1.42	Bacteria	Proteobacteria	Gammaproteobacteria	Enterobacterales	Pasteurellaceae	Actinobacillus	Haemophilus parahaemolyticus
	Treponema_uncultured	No	0.25	0	-6	-6	0.324876	0	1.715	-1.715	1.542	Bacteria	Spirochaetota	Spirochaetia	Spirochaetales	Spirochaetaceae	Treponema	Treponema_uncultured
	Alloprevotella_uncultured	Yes	3.1e-05	0	-136	-136	0.000364	0	2.512	-2.512	0.6996	Bacteria	Bacteroidota	Bacteroidia	Bacteroidales	Prevotellaceae	Alloprevotella	Alloprevotella_uncultured
	Leptotrichia_uncultured	Yes	0.001953	0	-55	-55	0.009155	0	3.628	-3.628	1.673	Bacteria	Fusobacteriota	Fusobacteriia	Fusobacteriales	Leptotrichiaceae	Leptotrichia	Leptotrichia_uncultured
	Schaalia odontolytica	Yes	6.1e-05	0	-120	-120	0.000572	0	4.07	-4.07	1.233	Bacteria	Actinobacteriota	Actinobacteria	Actinomycetales	Actinomycetaceae	Actinomyces	Schaalia odontolytica
	Prevotella dentalis	No	0.5	1	-5	-4	0.546875	0.0006602	0.3214	-0.3208	0.2527	Bacteria	Bacteroidota	Bacteroidia	Bacteroidales	Prevotellaceae	Prevotella	Prevotella dentalis
	Neisseria perflava	Yes	0.000977	0	-66	-66	0.00493	0.001358	1.898	-1.896	0.8659	Bacteria	Proteobacteria	Gammaproteobacteria	Burkholderiales	Neisseriaceae	Neisseria	Neisseria perflava
	Prevotella shahii	No	0.25	0	-6	-6	0.324876	0.001527	0.07174	-0.07021	0.04315	Bacteria	Bacteroidota	Bacteroidia	Bacteroidales	Prevotellaceae	Prevotella	Prevotella shahii
	Porphyromonas cangingivalis	No	>0.999999	0	-1	-1	0.785928	0.002701	0.6902	-0.6875	0.6875	Bacteria	Bacteroidota	Bacteroidia	Bacteroidales	Porphyromonadaceae	Porphyromonas	Porphyromonas cangingivalis
	Selenomonas noxia	No	0.75	2	-4	-2	0.785928	0.004441	0.03698	-0.03254	0.03506	Bacteria	Firmicutes	Negativicutes	Veillonellales-Selenomonadales	Selenomonadaceae	Selenomonas	Selenomonas noxia
	Leptotrichia hofstadii	No	0.5	0	-3	-3	0.546875	0.004821	1.323	-1.318	1.28	Bacteria	Fusobacteriota	Fusobacteriia	Fusobacteriales	Leptotrichiaceae	Leptotrichia	Leptotrichia hofstadii
	Tannerella forsythia	No	0.125	0	-10	-10	0.193015	0.006227	0.4263	-0.4201	0.2637	Bacteria	Bacteroidota	Bacteroidia	Bacteroidales	Tannerellaceae	Tannerella	Tannerella forsythia
	Treponema lecithinolyticum	No	0.0625	0	-15	-15	0.120634	0.006267	0.2806	-0.2744	0.1346	Bacteria	Spirochaetota	Spirochaetia	Spirochaetales	Spirochaetaceae	Treponema	Treponema lecithinolyticum
	Bacteroides fragilis	No	>0.999999	0	-1	-1	0.785928	0.006621	0.04857	-0.04195	0.04195	Bacteria	Bacteroidota	Bacteroidia	Bacteroidales	Bacteroidaceae	Bacteroides	Bacteroides fragilis
	Leptotrichia trevisanii	No	0.125	0	-10	-10	0.193015	0.008944	1.22	-1.211	0.8591	Bacteria	Fusobacteriota	Fusobacteriia	Fusobacteriales	Leptotrichiaceae	Leptotrichia	Leptotrichia trevisanii
	Prevotella disiens	No	>0.999999	0	-1	-1	0.785928	0.01008	0.5546	-0.5445	0.5445	Bacteria	Bacteroidota	Bacteroidia	Bacteroidales	Prevotellaceae	Prevotella	Prevotella disiens
	Prevotella nanceiensis	No	0.125	1	-14	-13	0.193015	0.01133	0.4534	-0.4421	0.3738	Bacteria	Bacteroidota	Bacteroidia	Bacteroidales	Prevotellaceae	Prevotella	Prevotella nanceiensis
	Oribacterium parvum	No	>0.999999	1	0	1	0.785928	0.01434	0	0.01434	0.01434	Bacteria	Firmicutes	Clostridia	Lachnospirales	Lachnospiraceae	Oribacterium	Oribacterium parvum
	Sneathia amnii	No	0.25	0	-6	-6	0.324876	0.01712	0.2533	-0.2362	0.1646	Bacteria	Fusobacteriota	Fusobacteriia	Fusobacteriales	Leptotrichiaceae	Sneathia	Sneathia amnii
	Escherichia-Shigella fergusonii	No	>0.999999	1	0	1	0.785928	0.01846	0	0.01846	0.01846	Bacteria	Proteobacteria	Gammaproteobacteria	Enterobacterales	Enterobacteriaceae	Escherichia-Shigella	Escherichia-Shigella fergusonii
	Comamonas jiangduensis	No	>0.999999	1	0	1	0.785928	0.01926	0	0.01926	0.01926	Bacteria	Proteobacteria	Gammaproteobacteria	Burkholderiales	Comamonadaceae	Comamonas	Comamonas jiangduensis
	Pseudomonas stutzeri	No	>0.999999	1	0	1	0.785928	0.02359	0	0.02359	0.02359	Bacteria	Proteobacteria	Gammaproteobacteria	Pseudomonadales	Pseudomonadaceae	Pseudomonas	Pseudomonas stutzeri
	Alloprevotella rava	No	0.75	2	-4	-2	0.785928	0.02553	0.03358	-0.008044	0.01751	Bacteria	Bacteroidota	Bacteroidia	Bacteroidales	Prevotellaceae	Alloprevotella	Alloprevotella rava
	Ochrobactrum anthropi	No	>0.999999	1	0	1	0.785928	0.02896	0	0.02896	0.02896	Bacteria	Proteobacteria	Alphaproteobacteria	Rhizobiales	Rhizobiaceae	Ochrobactrum	Ochrobactrum anthropi
	Prevotella salivae	Yes	0.006836	4	-62	-58	0.024414	0.03419	0.9408	-0.9067	0.3841	Bacteria	Bacteroidota	Bacteroidia	Bacteroidales	Prevotellaceae	Prevotella	Prevotella salivae
	Finegoldia magna	No	0.5	3	0	3	0.546875	0.03466	0	0.03466	0.03332	Bacteria	Firmicutes	Clostridia	Peptostreptococcales-Tissierellales	Family XI	Finegoldia	Finegoldia magna
	Bacillus drentensis	No	>0.999999	1	0	1	0.785928	0.03489	0	0.03489	0.03489	Bacteria	Firmicutes	Bacilli	Bacillales	Bacillaceae	Bacillus	Bacillus drentensis
	Neisseria bacilliformis	No	>0.999999	1	0	1	0.785928	0.03579	0	0.03579	0.03579	Bacteria	Proteobacteria	Gammaproteobacteria	Burkholderiales	Neisseriaceae	Neisseria	Neisseria bacilliformis
	Selenomonas massiliensis	No	0.25	6	0	6	0.324876	0.03643	0	0.03643	0.02685	Bacteria	Firmicutes	Negativicutes	Veillonellales-Selenomonadales	Selenomonadaceae	Selenomonas	Selenomonas massiliensis
	Neisseria mucosa	No	0.25	6	0	6	0.324876	0.03651	0	0.03651	0.02924	Bacteria	Proteobacteria	Gammaproteobacteria	Burkholderiales	Neisseriaceae	Neisseria	Neisseria mucosa
	Granulicatella elegans	No	>0.999999	1	0	1	0.785928	0.03687	0	0.03687	0.03687	Bacteria	Firmicutes	Bacilli	Lactobacillales	Carnobacteriaceae	Granulicatella	Granulicatella elegans
	Actinomyces bouchesdurhonensis	No	0.5	3	0	3	0.546875	0.03869	0	0.03869	0.03664	Bacteria	Actinobacteriota	Actinobacteria	Actinomycetales	Actinomycetaceae	Actinomyces	Actinomyces bouchesdurhonensis
	Streptococcus australis	No	0.25	6	0	6	0.324876	0.0397	0	0.0397	0.03536	Bacteria	Firmicutes	Bacilli	Lactobacillales	Streptococcaceae	Streptococcus	Streptococcus australis
	Prevotella fusca	No	0.5	0	-3	-3	0.546875	0.03982	0.5417	-0.5019	0.4866	Bacteria	Bacteroidota	Bacteroidia	Bacteroidales	Prevotellaceae	Prevotella	Prevotella fusca
	Paracoccus sanguinis	No	>0.999999	1	0	1	0.785928	0.04449	0	0.04449	0.04449	Bacteria	Proteobacteria	Alphaproteobacteria	Rhodobacterales	Rhodobacteraceae	Paracoccus	Paracoccus sanguinis
	Streptococcus sinensis	No	>0.999999	1	0	1	0.785928	0.04481	0	0.04481	0.04481	Bacteria	Firmicutes	Bacilli	Lactobacillales	Streptococcaceae	Streptococcus	Streptococcus sinensis
	Oribacterium asaccharolyticum	No	0.125	10	0	10	0.193015	0.04908	0	0.04908	0.02655	Bacteria	Firmicutes	Clostridia	Lachnospirales	Lachnospiraceae	Oribacterium	Oribacterium asaccharolyticum
	[Eubacterium] saphenum group saphenum	No	0.25	6	0	6	0.324876	0.0499	0	0.0499	0.02889	Bacteria	Firmicutes	Clostridia	Peptostreptococcales-Tissierellales	Anaerovoracaceae	[Eubacterium] saphenum group	[Eubacterium] saphenum group saphenum
	Dialister propionicifaciens	No	>0.999999	1	0	1	0.785928	0.05188	0	0.05188	0.05188	Bacteria	Firmicutes	Negativicutes	Veillonellales-Selenomonadales	Veillonellaceae	Dialister	Dialister propionicifaciens
	Capnocytophaga leadbetteri	Yes	0.007813	0	-36	-36	0.024414	0.05264	0.9232	-0.8706	0.4436	Bacteria	Bacteroidota	Bacteroidia	Flavobacteriales	Flavobacteriaceae	Capnocytophaga	Capnocytophaga leadbetteri
	Dialister micraerophilus	No	0.125	10	0	10	0.193015	0.05485	0.03654	0.01831	0.01074	Bacteria	Firmicutes	Negativicutes	Veillonellales-Selenomonadales	Veillonellaceae	Dialister	Dialister micraerophilus
	Anaerococcus murdochii	No	>0.999999	1	0	1	0.785928	0.057	0	0.057	0.057	Bacteria	Firmicutes	Clostridia	Peptostreptococcales-Tissierellales	Family XI	Anaerococcus	Anaerococcus murdochii
	Capnocytophaga sputigena	No	0.03125	0	-21	-21	0.068359	0.0593	1.564	-1.504	0.8299	Bacteria	Bacteroidota	Bacteroidia	Flavobacteriales	Flavobacteriaceae	Capnocytophaga	Capnocytophaga sputigena
	Porphyromonas gingivalis	No	0.4375	4	-11	-7	0.546875	0.06178	0.4658	-0.404	0.3644	Bacteria	Bacteroidota	Bacteroidia	Bacteroidales	Porphyromonadaceae	Porphyromonas	Porphyromonas gingivalis
	Mogibacterium diversum	Yes	0.007813	36	0	36	0.024414	0.06259	0	0.06259	0.02624	Bacteria	Firmicutes	Clostridia	Peptostreptococcales-Tissierellales	Anaerovoracaceae	Mogibacterium	Mogibacterium diversum
	Alloprevotella tannerae	No	0.04248	13	-65	-52	0.091403	0.06366	0.5651	-0.5014	0.2813	Bacteria	Bacteroidota	Bacteroidia	Bacteroidales	Prevotellaceae	Alloprevotella	Alloprevotella tannerae
	Prevotella baroniae	No	0.0625	1	-20	-19	0.120634	0.06639	0.4852	-0.4188	0.1914	Bacteria	Bacteroidota	Bacteroidia	Bacteroidales	Prevotellaceae	Prevotella	Prevotella baroniae
	Prevotella pallens	Yes	0.006836	4	-62	-58	0.024414	0.06651	1.69	-1.623	0.6668	Bacteria	Bacteroidota	Bacteroidia	Bacteroidales	Prevotellaceae	Prevotella	Prevotella pallens
	Peptostreptococcus anaerobius	No	>0.999999	3	-3	0	0.785928	0.06937	0.0662	0.003173	0.01851	Bacteria	Firmicutes	Clostridia	Peptostreptococcales-Tissierellales	Peptostreptococcaceae	Peptostreptococcus	Peptostreptococcus anaerobius
	Stomatobaculum longum	Yes	0.015625	28	0	28	0.041853	0.07327	0	0.07327	0.03239	Bacteria	Firmicutes	Clostridia	Lachnospirales	Lachnospiraceae	Stomatobaculum	Stomatobaculum longum
	[Eubacterium] nodatum group infirmum	No	0.125	10	0	10	0.193015	0.07457	0	0.07457	0.05069	Bacteria	Firmicutes	Clostridia	Peptostreptococcales-Tissierellales	Anaerovoracaceae	[Eubacterium] nodatum group	[Eubacterium] nodatum group infirmum
	Neisseria macacae	No	0.25	6	0	6	0.324876	0.07733	0	0.07733	0.06475	Bacteria	Proteobacteria	Gammaproteobacteria	Burkholderiales	Neisseriaceae	Neisseria	Neisseria macacae
	Streptococcus cristatus	No	0.125	10	0	10	0.193015	0.09015	0	0.09015	0.05712	Bacteria	Firmicutes	Bacilli	Lactobacillales	Streptococcaceae	Streptococcus	Streptococcus cristatus
	Lactobacillus gasseri	No	>0.999999	1	0	1	0.785928	0.09067	0.03598	0.05469	0.05469	Bacteria	Firmicutes	Bacilli	Lactobacillales	Lactobacillaceae	Lactobacillus	Lactobacillus gasseri
	Streptococcus constellatus	No	0.0625	0	-15	-15	0.120634	0.09324	3.898	-3.805	3.555	Bacteria	Firmicutes	Bacilli	Lactobacillales	Streptococcaceae	Streptococcus	Streptococcus constellatus
	Ochrobactrum lupini	No	>0.999999	1	0	1	0.785928	0.1016	0	0.1016	0.1016	Bacteria	Proteobacteria	Alphaproteobacteria	Rhizobiales	Rhizobiaceae	Ochrobactrum	Ochrobactrum lupini
	Solobacterium moorei	Yes	0.000244	91	0	91	0.001602	0.1056	0	0.1056	0.03903	Bacteria	Firmicutes	Bacilli	Erysipelotrichales	Erysipelotrichaceae	Solobacterium	Solobacterium moorei
	Lachnoanaerobaculum orale	Yes	0.000488	78	0	78	0.00267	0.1079	0	0.1079	0.03291	Bacteria	Firmicutes	Clostridia	Lachnospirales	Lachnospiraceae	Lachnoanaerobaculum	Lachnoanaerobaculum orale
	Prevotella jejuni	No	0.020996	10	-68	-58	0.054034	0.1161	2.853	-2.737	1.863	Bacteria	Bacteroidota	Bacteroidia	Bacteroidales	Prevotellaceae	Prevotella	Prevotella jejuni
	Selenomonas infelix	Yes	0.015625	28	0	28	0.041853	0.1199	0	0.1199	0.05832	Bacteria	Firmicutes	Negativicutes	Veillonellales-Selenomonadales	Selenomonadaceae	Selenomonas	Selenomonas infelix
	Prevotella veroralis	No	0.125	0	-10	-10	0.193015	0.1209	1.956	-1.835	1.27	Bacteria	Bacteroidota	Bacteroidia	Bacteroidales	Prevotellaceae	Prevotella	Prevotella veroralis
	Campylobacter ureolyticus	No	>0.999999	1	0	1	0.785928	0.121	0	0.121	0.121	Bacteria	Campylobacterota	Campylobacteria	Campylobacterales	Campylobacteraceae	Campylobacter	Campylobacter ureolyticus
	Porphyromonas pasteri	No	0.21875	6	-22	-16	0.324876	0.1241	0.2592	-0.1351	0.1016	Bacteria	Bacteroidota	Bacteroidia	Bacteroidales	Porphyromonadaceae	Porphyromonas	Porphyromonas pasteri
	[Eubacterium] yurii group yurii	No	0.125	10	0	10	0.193015	0.1403	0	0.1403	0.09143	Bacteria	Firmicutes	Clostridia	Peptostreptococcales-Tissierellales	Peptostreptococcaceae	[Eubacterium] yurii group	[Eubacterium] yurii group yurii
	Capnocytophaga gingivalis	No	0.625	10	-5	5	0.677944	0.1491	0.4883	-0.3391	0.3993	Bacteria	Bacteroidota	Bacteroidia	Flavobacteriales	Flavobacteriaceae	Capnocytophaga	Capnocytophaga gingivalis
	Prevotella oris	No	0.0625	15	0	15	0.120634	0.1546	0	0.1546	0.08006	Bacteria	Bacteroidota	Bacteroidia	Bacteroidales	Prevotellaceae	Prevotella	Prevotella oris
	Sneathia sanguinegens	No	>0.999999	1	0	1	0.785928	0.176	0	0.176	0.176	Bacteria	Fusobacteriota	Fusobacteriia	Fusobacteriales	Leptotrichiaceae	Sneathia	Sneathia sanguinegens
	Delftia acidovorans	No	>0.999999	1	0	1	0.785928	0.1774	0	0.1774	0.1774	Bacteria	Proteobacteria	Gammaproteobacteria	Burkholderiales	Comamonadaceae	Delftia	Delftia acidovorans
	Porphyromonas endodontalis	No	0.296875	21	-7	14	0.378299	0.1847	0.1502	0.03451	0.1906	Bacteria	Bacteroidota	Bacteroidia	Bacteroidales	Porphyromonadaceae	Porphyromonas	Porphyromonas endodontalis
	Neisseria elongata	No	0.296875	7	-21	-14	0.378299	0.1862	0.5218	-0.3356	0.299	Bacteria	Proteobacteria	Gammaproteobacteria	Burkholderiales	Neisseriaceae	Neisseria	Neisseria elongata
	Staphylococcus sciuri	No	>0.999999	1	0	1	0.785928	0.208	0	0.208	0.208	Bacteria	Firmicutes	Bacilli	Staphylococcales	Staphylococcaceae	Staphylococcus	Staphylococcus sciuri
	Fusobacterium periodonticum	No	0.067627	23	-82	-59	0.128638	0.2112	1.731	-1.52	0.694	Bacteria	Fusobacteriota	Fusobacteriia	Fusobacteriales	Fusobacteriaceae	Fusobacterium	Fusobacterium periodonticum
	Streptococcus pseudopneumoniae	Yes	0.003906	45	0	45	0.015536	0.2137	0	0.2137	0.1154	Bacteria	Firmicutes	Bacilli	Lactobacillales	Streptococcaceae	Streptococcus	Streptococcus pseudopneumoniae
	Streptococcus pneumoniae	Yes	0.000122	105	0	105	0.00089	0.2267	0	0.2267	0.117	Bacteria	Firmicutes	Bacilli	Lactobacillales	Streptococcaceae	Streptococcus	Streptococcus pneumoniae
	Serratia marcescens	No	>0.999999	1	0	1	0.785928	0.2386	0	0.2386	0.2386	Bacteria	Proteobacteria	Gammaproteobacteria	Enterobacterales	Yersiniaceae	Serratia	Serratia marcescens
	Catonella morbi	Yes	0.015625	28	0	28	0.041853	0.2558	0	0.2558	0.184	Bacteria	Firmicutes	Clostridia	Lachnospirales	Lachnospiraceae	Catonella	Catonella morbi
	Pseudomonas aeruginosa	No	>0.999999	1	0	1	0.785928	0.2641	0	0.2641	0.2641	Bacteria	Proteobacteria	Gammaproteobacteria	Pseudomonadales	Pseudomonadaceae	Pseudomonas	Pseudomonas aeruginosa
	Streptococcus gordonii	No	0.03125	21	0	21	0.068359	0.2643	0	0.2643	0.1421	Bacteria	Firmicutes	Bacilli	Lactobacillales	Streptococcaceae	Streptococcus	Streptococcus gordonii
	Peptoniphilus lacrimalis	No	>0.999999	1	0	1	0.785928	0.2735	0.1566	0.1169	0.1169	Bacteria	Firmicutes	Clostridia	Peptostreptococcales-Tissierellales	Family XI	Peptoniphilus	Peptoniphilus lacrimalis
	Prevotella histicola	Yes	0.003906	1	-54	-53	0.015536	0.2771	1.835	-1.558	0.7744	Bacteria	Bacteroidota	Bacteroidia	Bacteroidales	Prevotellaceae	Prevotella	Prevotella histicola
	Capnocytophaga granulosa	No	>0.999999	5	-5	0	0.785928	0.284	0.1539	0.1301	0.2124	Bacteria	Bacteroidota	Bacteroidia	Flavobacteriales	Flavobacteriaceae	Capnocytophaga	Capnocytophaga granulosa
	Prevotella nigrescens	No	0.03125	1	-27	-26	0.068359	0.2852	3.559	-3.274	1.993	Bacteria	Bacteroidota	Bacteroidia	Bacteroidales	Prevotellaceae	Prevotella	Prevotella nigrescens
	Streptococcus massiliensis	No	0.5	3	0	3	0.546875	0.3006	0.08519	0.2154	0.1774	Bacteria	Firmicutes	Bacilli	Lactobacillales	Streptococcaceae	Streptococcus	Streptococcus massiliensis
	[Eubacterium] nodatum group sulci	Yes	0.015625	28	0	28	0.041853	0.3518	0	0.3518	0.2427	Bacteria	Firmicutes	Clostridia	Peptostreptococcales-Tissierellales	Anaerovoracaceae	[Eubacterium] nodatum group	[Eubacterium] nodatum group sulci
	Campylobacter gracilis	Yes	0.007813	36	0	36	0.024414	0.4465	0.06705	0.3794	0.217	Bacteria	Campylobacterota	Campylobacteria	Campylobacterales	Campylobacteraceae	Campylobacter	Campylobacter gracilis
	Staphylococcus epidermidis	Yes	0.003906	45	0	45	0.015536	0.4551	0	0.4551	0.2659	Bacteria	Firmicutes	Bacilli	Staphylococcales	Staphylococcaceae	Staphylococcus	Staphylococcus epidermidis
	Anaeroglobus geminatus	No	0.4375	4	-11	-7	0.546875	0.4576	2.236	-1.779	1.69	Bacteria	Firmicutes	Negativicutes	Veillonellales-Selenomonadales	Veillonellaceae	Anaeroglobus	Anaeroglobus geminatus
	Prevotella intermedia	No	0.125	1	-14	-13	0.193015	0.4655	2.679	-2.213	1.214	Bacteria	Bacteroidota	Bacteroidia	Bacteroidales	Prevotellaceae	Prevotella	Prevotella intermedia
	Selenomonas sputigena	Yes	0.000977	1	-77	-76	0.00493	0.5081	3.443	-2.935	1.374	Bacteria	Firmicutes	Negativicutes	Veillonellales-Selenomonadales	Selenomonadaceae	Selenomonas	Selenomonas sputigena
	Stenotrophomonas maltophilia	No	>0.999999	1	0	1	0.785928	0.5318	0	0.5318	0.5318	Bacteria	Proteobacteria	Gammaproteobacteria	Xanthomonadales	Xanthomonadaceae	Stenotrophomonas	Stenotrophomonas maltophilia
	Staphylococcus aureus	No	>0.999999	1	0	1	0.785928	0.561	0	0.561	0.561	Bacteria	Firmicutes	Bacilli	Staphylococcales	Staphylococcaceae	Staphylococcus	Staphylococcus aureus
	Prevotella denticola	No	0.25	0	-6	-6	0.324876	0.6187	1.725	-1.106	0.984	Bacteria	Bacteroidota	Bacteroidia	Bacteroidales	Prevotellaceae	Prevotella	Prevotella denticola
	Prevotella melaninogenica	Yes	4e-06	0	-190	-190	0.0001	0.6325	16.02	-15.39	5.351	Bacteria	Bacteroidota	Bacteroidia	Bacteroidales	Prevotellaceae	Prevotella	Prevotella melaninogenica
	Megasphaera micronuciformis	Yes	0.016602	15	-90	-75	0.043579	0.6905	2.127	-1.436	0.5499	Bacteria	Firmicutes	Negativicutes	Veillonellales-Selenomonadales	Veillonellaceae	Megasphaera	Megasphaera micronuciformis
	Enterobacter hormaechei	No	>0.999999	1	0	1	0.785928	0.7239	0	0.7239	0.7239	Bacteria	Proteobacteria	Gammaproteobacteria	Enterobacterales	Enterobacteriaceae	Enterobacter	Enterobacter hormaechei
	Campylobacter rectus	Yes	0.000122	105	0	105	0.00089	0.7323	0	0.7323	0.564	Bacteria	Campylobacterota	Campylobacteria	Campylobacterales	Campylobacteraceae	Campylobacter	Campylobacter rectus
	Aggregatibacter aphrophilus	No	0.03125	21	0	21	0.068359	0.8113	0	0.8113	0.6629	Bacteria	Proteobacteria	Gammaproteobacteria	Enterobacterales	Pasteurellaceae	Aggregatibacter	Aggregatibacter aphrophilus
	Dialister invisus	Yes	0.000244	91	0	91	0.001602	0.8401	0	0.8401	0.4116	Bacteria	Firmicutes	Negativicutes	Veillonellales-Selenomonadales	Veillonellaceae	Dialister	Dialister invisus
	Eikenella corrodens	Yes	0.015625	28	0	28	0.041853	0.8933	0	0.8933	0.6805	Bacteria	Proteobacteria	Gammaproteobacteria	Burkholderiales	Neisseriaceae	Eikenella	Eikenella corrodens
	Parvimonas micra	Yes	6.1e-05	120	0	120	0.000572	1.01	0	1.01	0.3909	Bacteria	Firmicutes	Clostridia	Peptostreptococcales-Tissierellales	Family XI	Parvimonas	Parvimonas micra
	Streptococcus salivarius	No	0.831726	80	-91	-11	0.785928	1.091	3.14	-2.05	2.139	Bacteria	Firmicutes	Bacilli	Lactobacillales	Streptococcaceae	Streptococcus	Streptococcus salivarius
	Neisseria subflava	Yes	0.000488	78	0	78	0.00267	1.104	0	1.104	0.7938	Bacteria	Proteobacteria	Gammaproteobacteria	Burkholderiales	Neisseriaceae	Neisseria	Neisseria subflava
	Actinobacillus pleuropneumoniae	No	0.125	10	0	10	0.193015	1.191	0	1.191	1.101	Bacteria	Proteobacteria	Gammaproteobacteria	Enterobacterales	Pasteurellaceae	Actinobacillus	Actinobacillus pleuropneumoniae
	Fusobacterium gonidiaformans	No	0.5	3	0	3	0.546875	1.342	0	1.342	1.268	Bacteria	Fusobacteriota	Fusobacteriia	Fusobacteriales	Fusobacteriaceae	Fusobacterium	Fusobacterium gonidiaformans
	Filifactor alocis	No	0.831055	36	-30	6	0.785928	1.342	0.8535	0.4884	0.7425	Bacteria	Firmicutes	Clostridia	Peptostreptococcales-Tissierellales	Peptostreptococcaceae	Filifactor	Filifactor alocis
	Haemophilus quentini	No	0.125	10	0	10	0.193015	1.354	0	1.354	1.129	Bacteria	Proteobacteria	Gammaproteobacteria	Enterobacterales	Pasteurellaceae	Haemophilus	Haemophilus quentini
	Aggregatibacter segnis	Yes	0.003906	45	0	45	0.015536	1.37	0	1.37	0.5986	Bacteria	Proteobacteria	Gammaproteobacteria	Enterobacterales	Pasteurellaceae	Aggregatibacter	Aggregatibacter segnis
	Escherichia-Shigella coli	No	>0.999999	1	0	1	0.785928	1.374	0	1.374	1.374	Bacteria	Proteobacteria	Gammaproteobacteria	Enterobacterales	Enterobacteriaceae	Escherichia-Shigella	Escherichia-Shigella coli
	Streptococcus infantis	Yes	0.015625	28	0	28	0.041853	1.406	0	1.406	1.157	Bacteria	Firmicutes	Bacilli	Lactobacillales	Streptococcaceae	Streptococcus	Streptococcus infantis
	Gemella sanguinis	Yes	0.000488	78	0	78	0.00267	1.415	0	1.415	0.4869	Bacteria	Firmicutes	Bacilli	Staphylococcales	Gemellaceae	Gemella	Gemella sanguinis
	Enterobacter cloacae	No	>0.999999	1	0	1	0.785928	1.429	0	1.429	1.429	Bacteria	Proteobacteria	Gammaproteobacteria	Enterobacterales	Enterobacteriaceae	Enterobacter	Enterobacter cloacae
	Dialister pneumosintes	No	0.052246	64	-14	50	0.110602	1.738	0.6869	1.051	0.69	Bacteria	Firmicutes	Negativicutes	Veillonellales-Selenomonadales	Veillonellaceae	Dialister	Dialister pneumosintes
	Peptoanaerobacter stomatis	No	>0.999999	5	-5	0	0.785928	1.754	1.471	0.2833	0.61	Bacteria	Firmicutes	Clostridia	Peptostreptococcales-Tissierellales	Peptostreptococcaceae	Peptoanaerobacter	Peptoanaerobacter stomatis
	Peptostreptococcus stomatis	Yes	6.1e-05	120	0	120	0.000572	1.785	0	1.785	0.5584	Bacteria	Firmicutes	Clostridia	Peptostreptococcales-Tissierellales	Peptostreptococcaceae	Peptostreptococcus	Peptostreptococcus stomatis
	Haemophilus haemolyticus	No	0.092285	61	-17	44	0.173035	1.79	1.464	0.3258	1.079	Bacteria	Proteobacteria	Gammaproteobacteria	Enterobacterales	Pasteurellaceae	Haemophilus	Haemophilus haemolyticus
	Gemella morbillorum	Yes	0.000122	105	0	105	0.00089	2.016	0	2.016	0.6937	Bacteria	Firmicutes	Bacilli	Staphylococcales	Gemellaceae	Gemella	Gemella morbillorum
	Streptococcus oralis	Yes	<0.000001	231	0	231	6.3e-05	2.021	0	2.021	0.5259	Bacteria	Firmicutes	Bacilli	Lactobacillales	Streptococcaceae	Streptococcus	Streptococcus oralis
	Granulicatella adiacens	Yes	2e-06	210	0	210	8.3e-05	2.097	0	2.097	0.6281	Bacteria	Firmicutes	Bacilli	Lactobacillales	Carnobacteriaceae	Granulicatella	Granulicatella adiacens
	Veillonella parvula	Yes	0.000122	105	0	105	0.00089	2.467	0	2.467	1.014	Bacteria	Firmicutes	Negativicutes	Veillonellales-Selenomonadales	Veillonellaceae	Veillonella	Veillonella parvula
	Streptococcus mitis	Yes	<0.000001	231	0	231	6.3e-05	2.74	0	2.74	0.932	Bacteria	Firmicutes	Bacilli	Lactobacillales	Streptococcaceae	Streptococcus	Streptococcus mitis
	Gemella haemolysans	Yes	8e-06	171	0	171	0.000125	2.889	0	2.889	1.259	Bacteria	Firmicutes	Bacilli	Staphylococcales	Gemellaceae	Gemella	Gemella haemolysans
	Campylobacter showae	No	0.454285	74	-46	28	0.546875	3.044	1.723	1.321	1.681	Bacteria	Campylobacterota	Campylobacteria	Campylobacterales	Campylobacteraceae	Campylobacter	Campylobacter showae
	Veillonella dispar	Yes	1.5e-05	153	0	153	0.0002	3.144	0	3.144	0.9358	Bacteria	Firmicutes	Negativicutes	Veillonellales-Selenomonadales	Veillonellaceae	Veillonella	Veillonella dispar
	Haemophilus influenzae	No	0.25	6	0	6	0.324876	3.288	0.5323	2.756	2.579	Bacteria	Proteobacteria	Gammaproteobacteria	Enterobacterales	Pasteurellaceae	Haemophilus	Haemophilus influenzae
	Streptococcus parasanguinis	Yes	4e-06	190	0	190	0.0001	3.336	0	3.336	1.15	Bacteria	Firmicutes	Bacilli	Lactobacillales	Streptococcaceae	Streptococcus	Streptococcus parasanguinis
	Fusobacterium nucleatum	Yes	8e-06	171	0	171	0.000125	3.845	0	3.845	2.119	Bacteria	Fusobacteriota	Fusobacteriia	Fusobacteriales	Fusobacteriaceae	Fusobacterium	Fusobacterium nucleatum
	Streptococcus anginosus	Yes	0.005371	107	-13	94	0.020734	3.935	1.686	2.249	0.8468	Bacteria	Firmicutes	Bacilli	Lactobacillales	Streptococcaceae	Streptococcus	Streptococcus anginosus
	Campylobacter concisus	Yes	0.000483	192	-18	174	0.00267	4.09	0.855	3.235	1.431	Bacteria	Campylobacterota	Campylobacteria	Campylobacterales	Campylobacteraceae	Campylobacter	Campylobacter concisus
	Veillonella atypica	Yes	1.1e-05	188	-2	186	0.000167	4.501	0.04747	4.453	1.257	Bacteria	Firmicutes	Negativicutes	Veillonellales-Selenomonadales	Veillonellaceae	Veillonella	Veillonella atypica
	Haemophilus parainfluenzae	Yes	8e-06	171	0	171	0.000125	17.05	0	17.05	4.476	Bacteria	Proteobacteria	Gammaproteobacteria	Enterobacterales	Pasteurellaceae	Haemophilus	Haemophilus parainfluenzae
Table S8B: Spearman correlation between ONT and Illumina per patient (Species level)	Patient	R	Significance (p)
	PT1	0.388098	2.19242e-07
	PT2	0.167981	0.0300122
	PT3	0.273585	0.000346982
	PT4	0.163617	0.0346199
	PT5	0.111815	0.150254
	PT6	0.0796883	0.30598
	PT7	0.325705	1.74594e-05
	PT8	0.191327	0.0132551
	PT9	0.132409	0.0880519
	PT10	0.182472	0.0182653
	PT11	0.216777	0.00489477
	PT12	0.136562	0.0784478
	PT13	0.323913	1.95358e-05
	PT14	0.280831	0.000236789
	PT15	0.113556	0.143968
	PT16	0.0629762	0.41879
	PT17	0.449121	1.14467e-09
	PT18	0.208249	0.00692093
	PT19	0.191711	0.013068
	PT20	0.141172	0.0687943
	PT21	0.094817	0.222901
	PT22	0.308072	5.11701e-05
	PT23	0.388936	2.05379e-07
	PT24	0.121829	0.116788
	PT25	0.0948253	0.22286
	PT26	0.269658	0.000424939
Table S8C: Aldex2 output		rab.all	rab.win.ONT	rab.win.Illumina	diff.btw	diff.win	effect	effect.low	effect.high	overlap	wi.ep	wi.eBH
rab.all - median clr value for all samples in the feature	Streptococcus oralis	1.80937	8.35144	-0.371305	-8.8365	3.90305	-2.264	-4.67281	1.28537	0.106462	8.34185e-07	3.27887e-05
rab.win.ONT - median clr value for the ONT group of samples	Granulicatella adiacens	1.6015	7.95429	-0.366343	-8.77374	4.32234	-2.02986	-4.24539	1.32803	0.128529	4.83648e-06	0.000133965
rab.win.Illumina - median clr value for the Illumina group of samples	Streptococcus mitis	1.76877	8.39951	-0.403153	-8.79785	4.44274	-1.98028	-4.16851	1.17341	0.108692	1.00929e-06	3.9907e-05
dif.btw - median difference in clr values between ONT and Illumina groups (Illumina - ONT)	Streptococcus parasanguinis	1.37548	8.59984	-0.374026	-9.01352	5.06865	-1.77829	-3.74523	1.18589	0.152065	2.36183e-05	0.000478537
dif.win - median of the largest difference in clr values within ONT and Illumina groups	Haemophilus parainfluenzae	1.19415	11.3371	-0.360942	-11.125	6.79442	-1.63737	-3.16104	0.999103	0.180832	0.000144607	0.00211819
effect - median effect size: diff.btw / max(diff.win) for all instances	Veillonella atypica	1.80898	10.3335	-0.0460118	-9.3393	5.99625	-1.55752	-3.20749	0.999846	0.175308	4.76877e-05	0.000848665
overlap - proportion of effect size distribution that overlaps 0 (i.e. no effect)	Fusobacterium nucleatum	1.25075	7.48948	-0.35129	-7.92676	5.45726	-1.45252	-3.32507	1.22359	0.179692	9.75518e-05	0.00150868
wi.ep - Expected p-value of Wilcoxon rank test	Veillonella dispar	1.11182	8.70952	-0.364763	-8.76801	6.30354	-1.39097	-3.00642	1.09982	0.190538	0.00034293	0.0043969
wi.eBH - Expected Benjamini-Hochberg corrected p-value of Wilcoxon test	Gemella haemolysans	1.23134	6.46731	-0.341294	-7.62991	5.99447	-1.27283	-3.03719	1.12656	0.182769	0.000119012	0.00179725
	Campylobacter concisus	3.59275	9.03038	0.955634	-6.09893	5.28105	-1.15487	-3.24199	1.84875	0.175846	0.000476003	0.00625325
	Parvimonas micra	0.726884	6.41956	-0.395481	-6.26371	6.53847	-0.957977	-2.57239	1.19581	0.255154	0.00380513	0.0354315
	Peptostreptococcus stomatis	0.784065	5.82703	-0.347501	-6.40535	7.01749	-0.912769	-2.48616	1.08149	0.251231	0.00320745	0.0303799
	Leptotrichia_uncultured	0.0107247	-1.19214	1.92991	4.46532	7.33784	0.608534	-0.93854	2.48878	0.239982	0.00690925	0.0473323
	Neisseria perflava	0.162847	-1.03168	2.21894	4.83008	5.8496	0.825711	-1.16274	2.71935	0.232077	0.00671691	0.0494129
	Schaalia odontolytica	0.459129	-1.20745	6.53945	7.69594	6.89905	1.11551	-0.915094	2.71629	0.180923	0.000252298	0.00498712
	Alloprevotella_uncultured	0.626669	-1.21175	6.49904	7.50994	5.55769	1.35127	-1.03978	3.1412	0.15545	4.97167e-05	0.00172617
	TM7x_uncultured	-0.0214768	-1.20042	1.76857	3.81342	6.23015	0.612091	-1.15226	2.57328	0.251692	0.0080603	0.0519993
	Veillonella parvula	0.662792	5.29374	-0.346443	-5.45745	7.76874	-0.702489	-2.33778	1.01085	0.259595	0.00772147	0.0623923
	Selenomonas sp.	-0.0590827	-1.16408	1.63861	3.36102	5.8806	0.571544	-1.23336	2.6321	0.268133	0.0103797	0.0644362
	Campylobacter rectus	0.67063	3.72189	-0.371294	-4.15374	5.62182	-0.738861	-2.71196	1.37179	0.263462	0.00798505	0.0662632
	Gemella morbillorum	0.63556	5.46758	-0.35204	-6.04676	7.62824	-0.792681	-2.32323	1.04074	0.274979	0.00880516	0.0711539
	Streptococcus pneumoniae	0.582041	4.29495	-0.369379	-4.30565	5.64721	-0.762437	-2.67739	1.36917	0.266769	0.0118732	0.0925764
	Actinomyces graevenitzii	-0.122945	-1.19978	1.373	3.09202	6.2952	0.491171	-1.20268	2.48625	0.278517	0.0190325	0.0930415
	Stomatobaculum_uncultured	-0.165281	-1.17435	1.27242	3.08961	5.34852	0.577656	-1.35269	2.7305	0.272923	0.0210996	0.103246
	Dialister invisus	0.565029	4.34126	-0.362438	-4.53725	6.68996	-0.678217	-2.38548	1.26207	0.293462	0.016529	0.120077
	Solobacterium moorei	0.582402	2.84947	-0.351809	-3.54542	5.27764	-0.671782	-2.59116	1.57156	0.294231	0.0171611	0.126805
	Bergeyella_uncultured	-0.206227	-1.17489	1.16755	2.99512	5.33578	0.561328	-1.3803	2.67998	0.284363	0.0315121	0.129987
	Catonella_uncultured	-0.271739	-1.17734	0.972548	2.56545	5.65061	0.454013	-1.37213	2.6362	0.303692	0.0415547	0.158527
	SR1 bacterium	-0.318445	-1.21882	0.849508	2.32853	5.33556	0.436417	-1.44482	2.75112	0.309923	0.049394	0.172518
	Prevotella melaninogenica	5.66987	3.01509	7.86571	3.17401	3.82834	0.829082	-1.16264	3.37509	0.200692	0.028718	0.173598
	Solobacterium_uncultured	-0.334035	-1.19963	0.772963	2.27318	4.96634	0.457717	-1.57637	2.68662	0.314308	0.0588764	0.194764
	Oribacterium_uncultured	-0.324064	-1.18025	0.760623	2.17146	4.42333	0.49091	-1.69998	2.99813	0.307361	0.0610916	0.201343
	Gemella sanguinis	0.450292	2.09217	-0.376878	-4.20093	7.61942	-0.551345	-2.25881	1.10007	0.311385	0.0320439	0.202871
	Treponema medium	-0.340047	-1.17469	0.751325	2.35795	5.42264	0.434834	-1.39972	2.75563	0.305207	0.0638044	0.205825
	Lachnoanaerobaculum orale	0.440824	2.10924	-0.362806	-3.47405	5.69511	-0.610006	-2.41175	1.47428	0.318231	0.0322946	0.20753
	Treponema denticola	-0.388635	-1.21157	0.664776	2.25703	4.89237	0.461336	-1.6164	2.84756	0.314231	0.0720237	0.22388
	F0058_uncultured	-0.38912	-1.17813	0.612467	1.96243	4.86523	0.40336	-1.61264	2.75541	0.330667	0.0815313	0.242144
	Johnsonella_uncultured	-0.400686	-1.19611	0.593619	2.0089	4.68949	0.428383	-1.70398	2.95697	0.331744	0.0894797	0.253114
	Neisseria subflava	0.362267	1.93444	-0.378696	-3.80196	6.56711	-0.57894	-2.38322	1.273	0.312154	0.0432987	0.268625
	Porphyromonas_uncultured	-0.467056	-1.19927	0.394179	1.76328	4.64747	0.379406	-1.66142	3.01978	0.344743	0.120565	0.318396
	Candidatus Saccharimonas_uncultured	-0.489563	-1.15707	0.347896	1.63855	4.36577	0.375317	-1.83825	2.94194	0.352231	0.133403	0.335996
	Clostridia UCG-014 Clostridiales bacterium	-0.475362	-1.17524	0.360741	1.57983	4.39309	0.359616	-1.85865	2.89615	0.352308	0.133985	0.345721
	Capnocytophaga leadbetteri	0.317324	-0.464819	1.27742	2.03132	3.92758	0.517194	-1.84779	3.4799	0.282077	0.122053	0.351018
	Selenomonas sputigena	1.2553	0.0655543	2.95686	1.82417	4.0806	0.447035	-1.6162	3.43063	0.289209	0.112666	0.362379
	Treponema lecithinolyticum	-0.384526	-1.05309	0.440451	1.66644	4.4305	0.37613	-1.77202	2.88605	0.329436	0.152257	0.374674
	Fusobacterium_uncultured	-0.540488	-1.18268	0.180058	1.44807	4.36571	0.331691	-1.88394	2.96306	0.362434	0.168752	0.395867
	Corynebacterium matruchotii	-0.549511	-1.17596	0.155478	1.41648	4.32108	0.327807	-1.89448	3.3256	0.364434	0.182453	0.407778
	Prevotella enoeca	-0.560516	-1.18977	0.139433	1.456	4.2497	0.342612	-1.89429	2.98544	0.358846	0.177729	0.409539
	Bifidobacterium longum	-0.619036	-1.24181	0.0874208	1.49491	4.34276	0.344229	-1.83633	2.95081	0.359357	0.183886	0.411395
	Porphyromonadaceae bacterium	-0.603349	-1.19505	0.106336	1.52511	4.26494	0.357592	-1.8955	2.93278	0.357126	0.195576	0.429625
	Tannerella forsythia	-0.432027	-1.04984	0.247828	1.29539	4.1892	0.309222	-1.91838	3.18818	0.358308	0.200853	0.44952
	Treponema_uncultured	-0.611142	-1.18484	0.063653	1.2868	4.3078	0.298713	-1.94351	3.29578	0.376692	0.214679	0.454732
	Prevotella salivae	0.717966	0.0489336	1.53802	2.12993	4.80687	0.443101	-2.04379	2.78678	0.317154	0.183837	0.464843
	Prevotella pallens	0.985334	0.23272	1.88486	2.32845	4.64213	0.501591	-1.95209	2.87205	0.347666	0.175533	0.465486
	Prevotella shahii	-0.443728	-1.03779	0.220082	1.47736	3.95506	0.373538	-2.07639	3.12817	0.361692	0.229169	0.479444
	Prevotella micans	-0.639564	-1.17503	-0.0314544	1.3032	4.01748	0.324382	-2.01878	2.98415	0.373125	0.241101	0.485993
	Haemophilus parahaemolyticus	-0.635043	-1.18416	-0.0471298	1.24309	4.06482	0.305817	-2.0328	3.40317	0.375971	0.251058	0.486674
	Lactobacillus fermentum	-0.646749	-1.17487	-0.0666113	1.26853	4.08032	0.31089	-2.03122	2.9494	0.374048	0.242759	0.493397
	Prevotella pleuritidis	-0.633885	-1.17479	-0.028113	1.22828	4.13843	0.2968	-2.03679	2.99714	0.380817	0.25082	0.49486
	Aggregatibacter_uncultured	-0.63356	-1.18907	-0.0221419	1.18194	4.06883	0.290487	-2.0532	3.29552	0.381154	0.257359	0.496043
	Leptotrichia trevisanii	-0.310535	-0.917947	0.344215	1.70449	4.30733	0.395718	-1.85871	3.28986	0.347538	0.235127	0.500876
	Treponema maltophilum	-0.661585	-1.18828	-0.0752607	1.274	4.0839	0.311957	-2.02023	2.95184	0.376923	0.259065	0.50627
	Defluviitaleaceae UCG-011 Lachnospiraceae bacterium	-0.660624	-1.19108	-0.0456395	1.2401	4.025	0.3081	-2.02588	3.19304	0.377	0.263579	0.507152
	Alloprevotella rava	-0.51729	-1.04771	0.0913794	1.00452	3.91588	0.256525	-2.1073	2.83966	0.405692	0.276551	0.531396
	Prevotella nanceiensis	-0.295214	-0.841727	0.321453	1.49153	4.4978	0.331613	-2.10234	3.02632	0.370202	0.269106	0.54055
	Prevotella veroralis	-0.401354	-0.960776	0.239428	1.67235	4.12016	0.405894	-1.95916	2.82663	0.346281	0.269866	0.543158
	[Eubacterium] yurii group_uncultured	-0.697954	-1.19714	-0.162682	1.03832	3.81391	0.272246	-2.19031	3.13472	0.390462	0.298038	0.557907
	Veillonella sp.	-0.703221	-1.2118	-0.163293	1.00578	3.85299	0.261038	-2.21007	3.2313	0.396816	0.317744	0.561421
	Veillonella_uncultured	-0.733868	-1.21133	-0.241789	1.04832	3.85346	0.272045	-2.20455	3.21765	0.39	0.310071	0.567854
	Mitsuokella_uncultured	-0.715978	-1.19233	-0.225174	1.05535	3.88118	0.271914	-2.18645	3.10541	0.395277	0.318981	0.569229
	Prevotella heparinolytica	-0.735448	-1.20713	-0.21898	1.08925	3.89224	0.279852	-2.16702	3.16526	0.389124	0.322288	0.570604
	Selenomonas noxia	-0.52595	-1.04622	0.048134	1.00509	4.25928	0.235976	-2.10339	2.83477	0.404123	0.312732	0.573836
	Aggregatibacter segnis	0.135836	0.832653	-0.374254	-2.02779	6.70369	-0.302489	-2.47575	1.28227	0.374538	0.155681	0.573934
	Atopobium minutum	-0.715748	-1.16783	-0.23298	0.984649	3.88725	0.253302	-2.16459	3.10597	0.397354	0.323128	0.574071
	Slackia exigua	-0.724183	-1.19216	-0.212708	1.0223	3.8855	0.263107	-2.18002	3.08958	0.393923	0.314497	0.574791
	Rothia mucilaginosa	-0.752641	-1.21058	-0.251895	1.04384	3.95862	0.263688	-2.10538	3.26325	0.397154	0.321375	0.578447
	Streptococcus constellatus	-0.22385	-0.79771	0.426834	1.36746	3.72831	0.366777	-2.14974	3.32957	0.373231	0.295593	0.580147
	Prevotella fusca	-0.561059	-1.04138	-0.0324541	1.16776	3.63234	0.32149	-2.34031	3.02046	0.383047	0.332159	0.587224
	Prevotella dentalis	-0.511151	-0.950763	-0.0435133	1.04459	4.20449	0.248446	-2.03932	2.95819	0.400231	0.345433	0.601718
	Chryseobacterium hominis	-0.731891	-1.15741	-0.244263	0.971934	3.87919	0.250551	-2.14078	3.09836	0.402615	0.345566	0.601959
	Sneathia amnii	-0.378012	-0.879609	0.143251	1.08272	3.49487	0.309802	-2.31853	3.30267	0.364664	0.332967	0.603063
	Parvimonas_uncultured	-0.731026	-1.14301	-0.265578	0.957983	3.86748	0.247702	-2.16879	3.18328	0.399815	0.351538	0.604743
	Prevotella histicola	0.729306	0.112848	1.40787	1.54773	3.86085	0.400879	-2.1719	3.39599	0.347692	0.27798	0.606169
	Alloprevotella tannerae	0.904491	0.230229	1.65797	1.23648	4.59341	0.269186	-1.99717	2.82934	0.399431	0.298226	0.624969
	Prevotella baroniae	-0.0228172	-0.531108	0.512076	1.42521	3.87166	0.368114	-2.41641	3.10176	0.350742	0.336322	0.630451
	Prevotella denticola	-0.434051	-0.878723	0.0481295	1.01699	3.78019	0.269031	-2.06712	2.90318	0.367923	0.366036	0.639605
	Prevotella nigrescens	0.247988	-0.30018	0.828415	1.9633	3.72538	0.527007	-2.44735	3.41727	0.336538	0.334156	0.641504
	Lactobacillus gasseri	-0.667249	-1.0861	-0.21197	0.692024	3.7761	0.183264	-2.21206	2.68108	0.430505	0.397094	0.661337
	Prevotella disiens	-0.657089	-1.07426	-0.24509	1.03583	3.70235	0.279778	-2.26807	2.70599	0.394431	0.405157	0.662215
	Capnocytophaga sputigena	0.147795	-0.377849	0.700611	1.74094	3.5809	0.486173	-2.18298	2.82055	0.350435	0.350591	0.665116
	Bacteroides fragilis	-0.694124	-1.09811	-0.256849	1.00578	3.43979	0.292395	-2.41057	2.91979	0.395893	0.403524	0.671711
	Peptoniphilus lacrimalis	-0.638299	-1.03403	-0.215025	0.602725	3.88454	0.15516	-2.18825	2.58044	0.436582	0.431993	0.679101
	Porphyromonas cangingivalis	-0.598643	-0.979849	-0.215844	0.969812	3.84992	0.251904	-2.18329	2.59739	0.400077	0.428271	0.685532
	Haemophilus haemolyticus	0.958435	2.05482	0.374301	-2.1969	5.20701	-0.421911	-2.93721	1.56023	0.378615	0.191964	0.698805
	Staphylococcus epidermidis	0.00957401	0.53775	-0.363008	-1.79878	6.11738	-0.294044	-2.4646	1.43569	0.386278	0.232732	0.704743
	Delftia acidovorans	-0.686764	-1.07578	-0.295662	0.652922	3.88869	0.167903	-3.05885	2.56418	0.432385	0.455576	0.705287
	Streptococcus pseudopneumoniae	0.00860841	0.543781	-0.341568	-1.90153	5.9712	-0.31845	-2.33374	1.47278	0.381615	0.23398	0.70594
	Ochrobactrum lupini	-0.745495	-1.1226	-0.354887	0.685959	3.87972	0.176806	-2.96973	2.57458	0.430154	0.459893	0.711271
	Serratia marcescens	-0.725271	-1.09422	-0.325951	0.66531	3.87142	0.171852	-3.26189	2.5442	0.433846	0.460834	0.712399
	Streptococcus anginosus	1.89621	5.22251	1.14877	-1.30344	6.16991	-0.211258	-2.59972	1.44115	0.324052	0.153275	0.715564
	Leptotrichia hofstadii	-0.49747	-0.867508	-0.106485	1.11881	3.88492	0.287987	-2.15431	2.53473	0.387154	0.447855	0.717074
	Stenotrophomonas maltophilia	-0.729707	-1.10286	-0.350732	0.642806	3.86118	0.166479	-3.45965	2.57649	0.433846	0.472778	0.718459
	Enterobacter cloacae	-0.743906	-1.0804	-0.376464	0.651822	3.92515	0.166063	-3.70447	2.5391	0.437077	0.464326	0.718657
	Enterobacter hormaechei	-0.704932	-1.067	-0.348407	0.641837	3.83875	0.167199	-3.57726	2.65397	0.432967	0.47674	0.719778
	Granulicatella elegans	-0.705708	-1.07737	-0.317713	0.641629	3.93874	0.162902	-2.62862	2.55042	0.431813	0.469812	0.720016
	Sneathia sanguinegens	-0.736449	-1.07698	-0.364012	0.673376	3.90493	0.172442	-2.95518	2.59672	0.431385	0.475088	0.720974
	Escherichia-Shigella coli	-0.734731	-1.07499	-0.356798	0.646627	3.85448	0.16776	-3.82976	2.61129	0.433615	0.475177	0.72148
	Escherichia-Shigella fergusonii	-0.701187	-1.048	-0.362251	0.65577	3.87669	0.169157	-2.73775	2.6189	0.432154	0.477522	0.722085
	Paracoccus sanguinis	-0.726378	-1.07048	-0.352933	0.62711	3.86898	0.162087	-2.65569	2.56299	0.434967	0.479678	0.727452
	Bacillus drentensis	-0.707531	-1.04913	-0.354628	0.636347	3.91555	0.162518	-2.67037	2.5903	0.435077	0.488423	0.730293
	Campylobacter ureolyticus	-0.69328	-1.04763	-0.352649	0.594916	3.83835	0.154992	-3.19371	2.62274	0.439846	0.486702	0.734391
	Anaerococcus murdochii	-0.706468	-1.05025	-0.341321	0.64506	3.85119	0.167496	-3.04168	2.58938	0.433428	0.485878	0.735481
	Comamonas jiangduensis	-0.702619	-1.03866	-0.361405	0.617306	3.92917	0.157108	-2.57784	2.59494	0.437385	0.49351	0.736126
	Dialister propionicifaciens	-0.698087	-1.02827	-0.352945	0.637443	3.87995	0.164291	-2.96457	2.55285	0.435659	0.485644	0.739074
	Mogibacterium diversum	-0.00686778	0.46452	-0.342317	-1.42674	5.28159	-0.270135	-2.35647	1.67528	0.401	0.276211	0.740157
	Neisseria bacilliformis	-0.699928	-1.03128	-0.367683	0.552539	3.84799	0.143592	-2.59635	2.58648	0.442889	0.496737	0.742038
	Ochrobactrum anthropi	-0.727828	-1.04757	-0.385657	0.589913	3.9132	0.150749	-2.69351	2.58342	0.440231	0.501379	0.742042
	Staphylococcus sciuri	-0.711235	-1.03094	-0.365539	0.601942	3.83789	0.156842	-2.996	2.63867	0.435813	0.4986	0.746589
	Staphylococcus aureus	-0.735153	-1.06569	-0.380432	0.644977	3.83601	0.168137	-3.40582	2.54841	0.433197	0.490579	0.746808
	Pseudomonas aeruginosa	-0.725733	-1.03711	-0.364591	0.587036	3.81799	0.153755	-3.41536	2.59162	0.441581	0.500181	0.748549
	Oribacterium parvum	-0.689353	-1.01564	-0.369338	0.665115	3.87647	0.171578	-2.67363	2.55815	0.431769	0.50493	0.74961
	Prevotella intermedia	0.149581	-0.283397	0.588281	1.06866	3.20944	0.332973	-2.45263	2.93318	0.366462	0.461833	0.75742
	Pseudomonas stutzeri	-0.64375	-0.913167	-0.356323	0.575795	3.80971	0.151139	-2.67294	2.59873	0.441385	0.527598	0.762621
	Streptococcus sinensis	-0.679792	-0.950101	-0.380147	0.607085	3.8706	0.156845	-2.82167	2.59223	0.438966	0.523807	0.770513
	Streptococcus massiliensis	-0.557245	-0.887077	-0.219257	0.46079	3.72707	0.123633	-2.76963	2.67719	0.453615	0.520486	0.773542
	Finegoldia magna	-0.649616	-0.958871	-0.355478	0.414286	4.05922	0.102061	-2.76164	2.44759	0.458538	0.567438	0.800382
	Actinomyces bouchesdurhonensis	-0.551781	-0.804084	-0.301237	0.505984	4.11274	0.123028	-2.66074	2.48783	0.450273	0.595109	0.816361
	Fusobacterium gonidiaformans	-0.634361	-0.893788	-0.35694	0.399023	4.09133	0.0975289	-3.47367	2.4474	0.460692	0.598117	0.817347
	Stomatobaculum longum	-0.135288	0.191672	-0.396044	-1.15453	5.40398	-0.213644	-2.41318	1.69025	0.41466	0.371539	0.820928
	Selenomonas infelix	-0.0959649	0.217285	-0.346197	-0.977884	5.3897	-0.181436	-2.35023	1.68519	0.431	0.393732	0.82799
	Porphyromonas pasteri	0.038763	-0.361266	0.454264	0.777644	4.00932	0.193959	-2.64727	2.7207	0.422308	0.561214	0.835551
	Haemophilus influenzae	-0.436821	-0.706908	-0.183838	0.229939	4.32867	0.0531201	-2.87349	2.2618	0.479425	0.611367	0.843252
	Peptoanaerobacter stomatis	-0.158709	-0.482946	0.192347	-0.111175	3.5164	-0.031616	-2.38691	2.67494	0.486462	0.583563	0.843686
	Catonella morbi	-0.175521	0.108413	-0.377087	-1.06737	5.43172	-0.196507	-2.4436	1.66992	0.425462	0.416277	0.84964
	Anaeroglobus geminatus	-0.0082104	-0.328715	0.334586	0.631119	3.47941	0.181387	-2.63758	2.70811	0.435197	0.599671	0.852785
	Eikenella corrodens	-0.147981	0.113492	-0.352156	-1.02863	5.92988	-0.173466	-2.58143	1.58785	0.426077	0.422227	0.853995
	Neisseria elongata	0.304482	-0.111019	0.704788	0.346205	3.26407	0.106066	-3.13036	3.02444	0.448077	0.579683	0.855134
	Peptostreptococcus anaerobius	-0.475481	-0.701037	-0.264395	0.244685	3.95002	0.0619454	-2.53075	2.46842	0.474923	0.649796	0.862465
	Capnocytophaga granulosa	-0.256773	-0.532149	0.0165577	0.467962	3.73472	0.1253	-3.12577	2.58688	0.446273	0.640758	0.864859
	[Eubacterium] nodatum group sulci	-0.155398	0.0984967	-0.357125	-0.978194	5.79451	-0.168814	-2.45387	1.5905	0.428813	0.41005	0.868554
	Campylobacter gracilis	0.14108	0.416491	-0.076317	-1.33441	5.50994	-0.242183	-2.45615	1.67465	0.412538	0.413461	0.87138
	Neisseria mucosa	-0.549304	-0.765813	-0.346149	0.185282	4.27691	0.0433214	-2.59929	2.28969	0.481809	0.686367	0.873527
	Streptococcus infantis	-0.212102	0.0231949	-0.387762	-0.866184	5.82911	-0.148596	-2.77632	1.61996	0.435659	0.439878	0.877175
	[Eubacterium] saphenum group saphenum	-0.535151	-0.746549	-0.346054	0.241029	4.27882	0.0563307	-2.70712	2.3004	0.475615	0.692666	0.880268
	Neisseria macacae	-0.530828	-0.729667	-0.322577	0.171857	4.26278	0.0403156	-2.78152	2.28203	0.483655	0.688013	0.881155
	Porphyromonas gingivalis	-0.0359108	-0.233567	0.137975	0.99109	3.52999	0.280763	-2.91922	2.74702	0.408815	0.68548	0.892412
	Selenomonas massiliensis	-0.51331	-0.710793	-0.334504	0.281767	4.31858	0.0652452	-2.54851	2.23363	0.471964	0.697359	0.892676
	Streptococcus australis	-0.532695	-0.698069	-0.353804	0.196448	4.17111	0.0470973	-2.65537	2.3654	0.481578	0.693741	0.893957
	Aggregatibacter aphrophilus	-0.213408	-0.0594751	-0.35208	-0.498365	5.39452	-0.0923834	-2.70626	1.74227	0.463923	0.519101	0.899841
	Prevotella jejuni	1.13793	1.07174	1.19532	0.958094	4.4292	0.216313	-2.39831	2.6125	0.381846	0.639689	0.913921
	Dialister micraerophilus	-0.303102	-0.432563	-0.18066	-0.0261293	4.09227	-0.00638505	-2.55175	2.37146	0.497231	0.756611	0.921019
	Campylobacter showae	3.07483	1.2967	4.6755	0.0567374	5.56421	0.0101968	-2.01239	2.34378	0.495077	0.599446	0.927264
	Streptococcus gordonii	-0.332445	-0.278477	-0.372691	-0.644858	5.27482	-0.122252	-2.58443	1.77155	0.451462	0.595589	0.928742
	[Eubacterium] yurii group yurii	-0.489658	-0.640626	-0.336604	0.0956693	4.62554	0.0206829	-2.64956	2.09755	0.491039	0.765867	0.929828
	Porphyromonas endodontalis	-0.0366617	0.117307	-0.159348	-0.209634	4.99321	-0.0419838	-2.55671	1.84747	0.483538	0.547137	0.933236
	Dialister pneumosintes	1.36991	2.03759	1.0144	-1.04137	4.58822	-0.226967	-2.72102	1.8183	0.370154	0.405531	0.936562
	Haemophilus quentini	-0.429227	-0.536617	-0.327624	0.0400142	4.63516	0.00863277	-3.28991	2.08895	0.496808	0.764032	0.939245
	Actinobacillus pleuropneumoniae	-0.426208	-0.478619	-0.371537	0.00530002	4.71909	0.0011231	-3.17203	2.05037	0.499423	0.728022	0.943783
	Prevotella oris	-0.347355	-0.319299	-0.37501	-0.296048	5.0539	-0.0585781	-2.5672	1.90612	0.475077	0.648903	0.945986
	[Eubacterium] nodatum group infirmum	-0.411455	-0.464353	-0.366838	-0.0562215	4.55054	-0.0123549	-2.50253	2.08207	0.495	0.733517	0.946971
	Capnocytophaga gingivalis	-0.284249	-0.351124	-0.219001	-0.193926	4.59354	-0.0422171	-2.53188	2.14626	0.483385	0.747495	0.954206
	Streptococcus cristatus	-0.393938	-0.446089	-0.349197	-0.0174627	4.51311	-0.00386933	-2.66121	2.15162	0.498423	0.72545	0.954576
	Oribacterium asaccharolyticum	-0.418175	-0.467876	-0.371159	-0.158597	4.55806	-0.0347947	-2.52533	2.09518	0.485732	0.731632	0.957177
	Filifactor alocis	1.32828	1.34287	1.3187	-0.180944	3.78278	-0.0478336	-3.0294	2.29229	0.473615	0.738587	0.995452
	Fusobacterium periodonticum	1.77429	2.91753	1.26749	1.01545	4.82044	0.210654	-2.52421	2.36268	0.423583	0.804782	0.996485
	Megasphaera micronuciformis	2.55871	5.68833	1.86748	-0.292584	3.50579	-0.0834575	-3.59978	2.17668	0.466	0.720687	0.999466
	Streptococcus salivarius	4.37	5.29399	2.85088	-0.694309	6.30798	-0.110068	-2.16014	2.02719	0.477692	0.770403	0.999889

## Sheet: Table S10 Beta diversity stats
Table S10: Statistics for beta-diversity at genera level for rarefied relative abundance and CLR-normalized abundance
Table S10A: Permanova test to compare paired FL-ONT and V3V4-Illumina 16S rRNA samples. PERMANOVA test was performed on Bray-Curtis distance of rarefied relative abundance, strata for each individual patient.		Df	SumOfSqs	R2	F	Pr(>F)
	Sequencing group	1	1.7689	0.13146	8.4932	0.0001	***
	Tissue site	7	1.9537	0.14519	1.34	0.0001	***
	Age	1	0.8979	0.06673	4.3114	0.0001	***
	Sex	1	0.2965	0.02203	1.4235	0.0001	***
	Residual	41	8.5393	0.63459
	Total	51	13.4563	1
Table S10B: Permutest to test for differences in dispersion in Bray-Curtis distance within FL-ONT and V3V4-Illumina sequencing group		Df	SumOfSqs	Mean Sq	F	Pr(>F)
	Groups	1	0.00046	0.0004642	0.0359	0.8537	n.s.
	Residual	50	0.6463	0.0129259
Table S10C: ANOSIM test to compare paired FL-ONT and V3V4-Illumina 16S rRNA samples. ANOSIM test was performed on Bray-Curtis distance of rarefied relative abundance, strata for each individual patient.
	Dissimilarity:	Bray
	ANOSIM statistic R	0.3322																							F	Pr(>F)
	Significance:	0.0001
	Blocks:	strata
	Permutation:	free
	Number of permutations	9999
Table S10D: Wd test to compare FL-ONT and V3V4-Illumina 16S rRNA samples. Wd test was performed on Bray-Curtis distance of rarefied relative abundance, strata for each individual patient.
	p.value	0.0001
	statistic	7.56769
	nrep	9999
Table S10E: Permanova test to compare paired FL-ONT and V3V4-Illumina 16S rRNA samples. PERMANOVA test was performed on Euclidean distance of CLR abundance, strata for each individual patient.		Df	SumOfSqs	R2	F	Pr(>F)
	Sequencing group	1	1881.6	0.08387	5.1062	0.0001	***
	Tissue site	7	3566.1	0.15895	1.3825	0.0001	***
	Age	1	1258.3	0.05609	3.4145	0.0001	***
	Sex	1	620.1	0.02764	1.6828	0.0001	***
	Residual	41	15108.5	0.67345
	Total	51	22434.7	1
Table S10F: Permutest to test for differences in dispersion in Euclidean distance of CLR abundance within FL-ONT and V3V4-Illumina sequencing group		Df	SumOfSqs	Mean Sq	F	Pr(>F)
	Groups	1	27.73	27.732	1.8043	0.1925	n.s.
	Residual	50	768.5	15.37
Table S10G: ANOSIM test to compare paired FL-ONT and V3V4-Illumina 16S rRNA samples. ANOSIM test was performed on Euclidean distance of CLR abundance, strata for each individual patient.
	Dissimilarity:	euclidean
	ANOSIM statistic R	0.2379
	Significance:	0.0001
	Blocks:	strata
	Permutation:	free
	Number of permutations	9999
Table S10H: Wd test to compare FL-ONT and V3V4-Illumina 16S rRNA samples. Wd test was performed on Bray-Curtis distance of rarefied relative abundance, strata for each individual patient.
	p.value	0.0001
	statistic	4.57754
	nrep	9999

[truncated: 1 more sheets: Table S11 MALDI-TOF comparison]
